# Supplementary material for: 2-(4-Fluoro­phen­yl)-4,5-dimethyl-1-(4-methyl­phen­yl)-1H-imidazole
Source: Acta Crystallogr Sect E Struct Rep Online. 2010 Jun 18;66(Pt 7):o1703. doi: 10.1107/S1600536810022841 (PMC3006898; doi:10.1107/S1600536810022841)
Supplement: Supplementary file 1 [file e-66-o1703-sup1.cif]

##############################################################################
###                                                                        ###
###        Electronic paper (Acta Crystallographica Section E)             ###
###                                                                        ###
##############################################################################
#                                                                            #
# This CIF contains the data in a paper accepted for publication in Acta     #
# Crystallographica Section E. It conforms to the requirements of Notes      #
# for Authors for Section E, and has been peer reviewed under the auspices   #
# of the IUCr Commission on Journals.                                        #
#                                                                            #
# Full details of the Crystallographic Information File format               #
# are given in the paper "The Crystallographic Information File (CIF):       #
# a New Standard Archive File for Crystallography" by S. R. Hall, F. H.      #
# Allen and I. D. Brown [Acta Cryst. (1991), A47, 655-685].                  #
#                                                                            #
# The current version of the core CIF dictionary is obtainable from          #
# ftp://ftp.iucr.org/pub/cif_core.dic. The current version number is 2.4.    #
#                                                                            #
# Software is freely available for graphical display of the structure(s) in  #
# this CIF.  For information consult the CIF home page http://www.iucr.org/  #
# cif/home.html                                                              #
#                                                                            #
# This file may be used for bona fide research purposes within the           #
# scientific community so long as proper attribution is given to the journal # 
# article from which it was obtained.                                        #
#                                                                            #
##############################################################################
                                             
data_global
_audit_creation_method     'PLATON <TABLE ACC> option'
_journal_date_recd_electronic     2010-06-10
_journal_date_accepted     2010-06-14
_journal_name_full     'Acta Crystallographica, Section E'
_journal_year     2010
_journal_volume     66
_journal_issue      7
_journal_page_first     o1703
_journal_page_last     o1703
_journal_paper_category     QO
_journal_coeditor_code     SI2269
_publ_contact_author_name     'A. Thiruvalluvar'
_publ_contact_author_address
;
PG Research Department of Physics
Rajah Serfoji Government College (Autonomous)
Thanjavur-613 005
Tamil Nadu
India
;
_publ_contact_author_email     'athiru@vsnl.net'
_publ_contact_author_fax     'none'
_publ_contact_author_phone     '+91(4362)255490'
_publ_section_title
;
2-(4-Fluorophenyl)-4,5-dimethyl-1-(4-methylphenyl)-1<i>H</i>-imidazole
;
loop_
    _publ_author_name
    _publ_author_address
    'Gayathri, P.'
;
PG Research Department of Physics,
Rajah Serfoji Government College (Autonomous),
Thanjavur 613 005,
Tamilnadu,
India
;
    'Jayabharathi, J.'
;
Department of Chemistry,
Annamalai University,
Annamalai Nagar 608 002,
Tamilnadu,
India
;
    'Srinivasan, N.'
;
Department of Chemistry,
Annamalai University,
Annamalai Nagar 608 002,
Tamilnadu,
India
;
    'Thiruvalluvar, A.'
;
PG Research Department of Physics,
Rajah Serfoji Government College (Autonomous),
Thanjavur 613 005,
Tamilnadu,
India
;
    'Butcher, R. J.'
;
Department of Chemistry,
Howard University,
525 College Street NW,
Washington, DC 20059,
USA
;
data_I
_chemical_name_systematic
;
2-(4-Fluorophenyl)-4,5-dimethyl-1-(4-methylphenyl)-1<i>H</i>-imidazole
;
_chemical_name_common     1H-imidazole
_chemical_formula_moiety     'C18 H17 F N2'
_chemical_formula_sum     'C18 H17 F N2'
_chemical_formula_structural     'C18 H17 F N2'
_chemical_formula_iupac     'C18 H17 F N2'
_chemical_formula_weight     280.34
_chemical_melting_point     391
_symmetry_cell_setting     monoclinic
_symmetry_space_group_name_H-M     'P 21/n'
_symmetry_space_group_name_Hall     '-P 2yn'
loop_
    _symmetry_equiv_pos_site_id
    _symmetry_equiv_pos_as_xyz
    1 x,y,z
    2 1/2-x,1/2+y,1/2-z
    3 -x,-y,-z
    4 1/2+x,1/2-y,1/2+z
_cell_length_a     9.8888(2)
_cell_length_b     7.66930(10)
_cell_length_c     20.1017(3)
_cell_angle_alpha     90
_cell_angle_beta     95.9150(10)
_cell_angle_gamma     90
_cell_volume     1516.40(4)
_cell_formula_units_Z     4
_cell_measurement_reflns_used     4174
_cell_measurement_theta_min     4.4915
_cell_measurement_theta_max     77.3368
_cell_measurement_temperature     295(2)
_cell_special_details     ?
_exptl_crystal_description     'irregular-plate'
_exptl_crystal_colour     'colourless'
_exptl_crystal_size_max     0.49
_exptl_crystal_size_mid     0.35
_exptl_crystal_size_min     0.17
_exptl_crystal_size_rad     ?
_exptl_crystal_density_diffrn     1.228
_exptl_crystal_density_meas     ?
_exptl_crystal_density_method     'Not Measured'
_exptl_crystal_F_000     592
_exptl_absorpt_coefficient_mu     0.652
_exptl_absorpt_correction_type     multi-scan
_exptl_absorpt_process_details
;
(CrysAlis Pro; Oxford Diffraction, 2010)
;
_exptl_absorpt_correction_T_min     0.74792
_exptl_absorpt_correction_T_max     1.00000
_exptl_special_details
;
;
_diffrn_ambient_temperature     295(2)
_diffrn_radiation_type     'CuK\a'
_diffrn_radiation_wavelength     1.54184
_diffrn_radiation_source     'Enhance (Cu) X-ray Source'
_diffrn_radiation_monochromator     graphite
_diffrn_measurement_device_type     'Oxford Diffraction Xcalibur Ruby Gemini'
_diffrn_measurement_method     '\w scans'
_diffrn_detector_area_resol_mean     10.5081
_diffrn_reflns_number     7060
_diffrn_reflns_av_R_equivalents     0.0178
_diffrn_reflns_av_sigmaI/netI     0.0173
_diffrn_reflns_theta_min     6.18
_diffrn_reflns_theta_max     77.55
_diffrn_reflns_theta_full     77.55
_diffrn_measured_fraction_theta_max     0.986
_diffrn_measured_fraction_theta_full     0.985
_diffrn_reflns_limit_h_min     -12
_diffrn_reflns_limit_h_max     12
_diffrn_reflns_limit_k_min     -8
_diffrn_reflns_limit_k_max     9
_diffrn_reflns_limit_l_min     -25
_diffrn_reflns_limit_l_max     15
_refine_special_details
;
Refinement of <i>F</i>^2^ against ALL reflections. The weighted <i>R</i>-factor
<i>wR</i> and goodness of fit <i>S</i> are based on <i>F</i>^2^, conventional
<i>R</i>-factors <i>R</i> are based on <i>F</i>, with <i>F</i> set to zero for
negative <i>F</i>^2^. The threshold expression of <i>F</i>^2^ >
2\s(<i>F</i>^2^) is used only for calculating <i>R</i>-factors(gt) <i>etc</i>.
and is not relevant to the choice of reflections for refinement.
<i>R</i>-factors based on <i>F</i>^2^ are statistically about twice as large
as those based on <i>F</i>, and <i>R</i>- factors based on ALL data will be
even larger.
;
_reflns_number_total     3181
_reflns_number_gt     2617
_reflns_threshold_expression     I>2\s(I)
_refine_ls_structure_factor_coef     Fsqd
_refine_ls_matrix_type     full
_refine_ls_R_factor_all     0.0570
_refine_ls_R_factor_gt     0.0491
_refine_ls_wR_factor_gt     0.1449
_refine_ls_wR_factor_ref     0.1527
_refine_ls_goodness_of_fit_ref     1.049
_refine_ls_restrained_S_all     1.049
_refine_ls_number_reflns     3181
_refine_ls_number_parameters     194
_refine_ls_number_restraints     0
_refine_ls_hydrogen_treatment     constr
_refine_ls_weighting_scheme     calc
_refine_ls_weighting_details
         'calc w=1/[\s^2^(Fo^2^)+(0.0967P)^2^+0.1202P] where P=(Fo^2^+2Fc^2^)/3'
_atom_sites_solution_hydrogens     geom
_atom_sites_solution_primary     direct
_atom_sites_solution_secondary     difmap
_refine_ls_shift/su_max     0.001
_refine_ls_shift/su_max_lt     0.001
_refine_ls_shift/su_mean     0.000
_refine_diff_density_max     0.182
_refine_diff_density_min     -0.216
_refine_ls_extinction_method     'SHELXL97 (Sheldrick, 2008)'
_refine_ls_extinction_coef     0.0110(14)
_refine_ls_extinction_expression
                                  'Fc^*^=kFc[1+0.001xFc^2^\l^3^/sin(2\q)]^-1/4^'
loop_
    _atom_type_symbol
    _atom_type_description
    _atom_type_scat_dispersion_real
    _atom_type_scat_dispersion_imag
    _atom_type_scat_source
    N N 0.0311 0.0180 'International Tables Vol C Tables 4.2.6.8 and 6.1.1.4'
    F F 0.0727 0.0534 'International Tables Vol C Tables 4.2.6.8 and 6.1.1.4'
    H H 0.0000 0.0000 'International Tables Vol C Tables 4.2.6.8 and 6.1.1.4'
    C C 0.0181 0.0091 'International Tables Vol C Tables 4.2.6.8 and 6.1.1.4'
_computing_data_collection     'CrysAlis Pro (Oxford Diffraction, 2010)'
_computing_cell_refinement     'CrysAlis Pro (Oxford Diffraction, 2010)'
_computing_data_reduction     'CrysAlis Pro (Oxford Diffraction, 2010)'
_computing_structure_solution     'SHELXS97 (Sheldrick, 2008)'
_computing_structure_refinement     'SHELXL97 (Sheldrick, 2008)'
_computing_molecular_graphics     'ORTEP-3 (Farrugia, 1997)'
_computing_publication_material     'PLATON (Spek, 2009)'
loop_
    _atom_site_type_symbol
    _atom_site_label
    _atom_site_fract_x
    _atom_site_fract_y
    _atom_site_fract_z
    _atom_site_U_iso_or_equiv
    _atom_site_thermal_displace_type
    _atom_site_calc_flag
    _atom_site_refinement_flags
    _atom_site_occupancy
    F F4 0.50712(11) 0.79381(18) -0.20135(5) 0.0878(4) Uani d . 1.000
    N N1 0.96763(12) 0.71295(15) 0.05522(5) 0.0523(3) Uani d . 1.000
    N N3 1.08318(12) 0.78452(16) -0.02936(6) 0.0552(4) Uani d . 1.000
    C C2 0.96056(14) 0.75790(17) -0.01134(6) 0.0506(4) Uani d . 1.000
    C C4 1.17256(15) 0.7577(2) 0.02668(7) 0.0579(4) Uani d . 1.000
    C C5 1.10396(15) 0.7121(2) 0.07926(7) 0.0570(4) Uani d . 1.000
    C C11 0.85905(13) 0.70419(18) 0.09791(6) 0.0508(4) Uani d . 1.000
    C C12 0.82752(15) 0.5472(2) 0.12584(7) 0.0578(4) Uani d . 1.000
    C C13 0.72685(15) 0.5424(2) 0.16936(7) 0.0615(5) Uani d . 1.000
    C C14 0.65756(14) 0.6921(2) 0.18449(7) 0.0620(5) Uani d . 1.000
    C C15 0.69119(16) 0.8470(2) 0.15546(8) 0.0662(5) Uani d . 1.000
    C C16 0.79222(15) 0.8549(2) 0.11215(7) 0.0590(4) Uani d . 1.000
    C C17 0.5499(2) 0.6850(3) 0.23290(10) 0.0871(7) Uani d . 1.000
    C C21 0.83724(14) 0.76750(18) -0.05822(6) 0.0520(4) Uani d . 1.000
    C C22 0.71458(16) 0.6883(2) -0.04783(7) 0.0635(5) Uani d . 1.000
    C C23 0.60336(17) 0.6964(3) -0.09575(8) 0.0695(5) Uani d . 1.000
    C C24 0.61596(17) 0.7847(2) -0.15407(8) 0.0656(5) Uani d . 1.000
    C C25 0.73553(18) 0.8635(2) -0.16674(7) 0.0698(5) Uani d . 1.000
    C C26 0.84539(16) 0.8549(2) -0.11881(7) 0.0617(5) Uani d . 1.000
    C C41 1.32237(17) 0.7824(3) 0.02535(10) 0.0767(6) Uani d . 1.000
    C C51 1.15183(18) 0.6712(3) 0.15018(8) 0.0736(6) Uani d . 1.000
    H H12 0.87286 0.44583 0.11577 0.0693 Uiso calc R 1.000
    H H13 0.70568 0.43696 0.18863 0.0738 Uiso calc R 1.000
    H H15 0.64539 0.94845 0.16502 0.0794 Uiso calc R 1.000
    H H16 0.81419 0.96034 0.09314 0.0708 Uiso calc R 1.000
    H H17A 0.49677 0.79000 0.22908 0.1306 Uiso calc R 1.000
    H H17B 0.49174 0.58636 0.22254 0.1306 Uiso calc R 1.000
    H H17C 0.59289 0.67422 0.27775 0.1306 Uiso calc R 1.000
    H H22 0.70704 0.62892 -0.00804 0.0762 Uiso calc R 1.000
    H H23 0.52178 0.64294 -0.08845 0.0833 Uiso calc R 1.000
    H H25 0.74210 0.92157 -0.20690 0.0837 Uiso calc R 1.000
    H H26 0.92660 0.90820 -0.12686 0.0740 Uiso calc R 1.000
    H H41A 1.36831 0.75508 0.06850 0.1151 Uiso calc R 1.000
    H H41B 1.35437 0.70662 -0.00766 0.1151 Uiso calc R 1.000
    H H41C 1.34053 0.90136 0.01434 0.1151 Uiso calc R 1.000
    H H51A 1.24837 0.68834 0.15761 0.1104 Uiso calc R 1.000
    H H51B 1.10736 0.74684 0.17914 0.1104 Uiso calc R 1.000
    H H51C 1.13064 0.55211 0.15952 0.1104 Uiso calc R 1.000
loop_
    _atom_site_aniso_label
    _atom_site_aniso_U_11
    _atom_site_aniso_U_22
    _atom_site_aniso_U_33
    _atom_site_aniso_U_12
    _atom_site_aniso_U_13
    _atom_site_aniso_U_23
    F4 0.0716(6) 0.1229(10) 0.0657(6) 0.0028(6) -0.0081(4) 0.0008(6)
    N1 0.0507(6) 0.0634(7) 0.0439(5) 0.0001(5) 0.0109(4) 0.0006(5)
    N3 0.0566(7) 0.0601(7) 0.0513(6) -0.0017(5) 0.0173(5) -0.0018(5)
    C2 0.0560(7) 0.0543(7) 0.0435(6) -0.0014(5) 0.0142(5) -0.0027(5)
    C4 0.0520(7) 0.0641(8) 0.0591(8) 0.0004(6) 0.0134(6) -0.0024(6)
    C5 0.0529(7) 0.0664(8) 0.0525(7) 0.0029(6) 0.0089(6) -0.0006(6)
    C11 0.0502(7) 0.0628(8) 0.0405(6) -0.0017(5) 0.0104(5) -0.0018(5)
    C12 0.0636(8) 0.0619(8) 0.0494(7) 0.0013(6) 0.0138(6) 0.0003(6)
    C13 0.0631(8) 0.0723(9) 0.0507(7) -0.0094(7) 0.0131(6) 0.0051(6)
    C14 0.0499(7) 0.0895(10) 0.0478(7) -0.0054(7) 0.0115(5) -0.0045(7)
    C15 0.0618(8) 0.0740(9) 0.0652(8) 0.0081(7) 0.0184(7) -0.0065(7)
    C16 0.0593(7) 0.0627(8) 0.0568(7) 0.0004(6) 0.0142(6) 0.0013(6)
    C17 0.0647(10) 0.1243(16) 0.0774(11) -0.0073(10) 0.0317(9) -0.0054(11)
    C21 0.0568(7) 0.0584(7) 0.0423(6) -0.0010(5) 0.0128(5) -0.0047(5)
    C22 0.0629(8) 0.0802(10) 0.0485(7) -0.0113(7) 0.0113(6) 0.0024(6)
    C23 0.0582(8) 0.0922(11) 0.0589(8) -0.0099(8) 0.0106(6) -0.0043(8)
    C24 0.0615(8) 0.0833(10) 0.0510(7) 0.0061(7) 0.0016(6) -0.0076(7)
    C25 0.0779(10) 0.0850(11) 0.0463(7) -0.0046(8) 0.0060(6) 0.0056(7)
    C26 0.0661(8) 0.0731(9) 0.0473(7) -0.0079(7) 0.0127(6) 0.0012(6)
    C41 0.0538(9) 0.0939(12) 0.0847(11) -0.0009(8) 0.0182(8) 0.0034(9)
    C51 0.0647(9) 0.0993(12) 0.0561(8) 0.0042(9) 0.0029(7) 0.0074(8)
_geom_special_details
;
Bond distances, angles <i>etc</i>. have been calculated using the rounded
fractional coordinates. All su's are estimated from the variances of the
(full) variance-covariance matrix. The cell e.s.d.'s are taken into account in
the estimation of distances, angles and torsion angles
;
loop_
    _geom_bond_atom_site_label_1
    _geom_bond_atom_site_label_2
    _geom_bond_site_symmetry_1
    _geom_bond_site_symmetry_2
    _geom_bond_distance
    _geom_bond_publ_flag
    F4 C24 . . 1.362(2) no
    N1 C2 . . 1.3765(16) no
    N1 C5 . . 1.3845(19) no
    N1 C11 . . 1.4435(17) no
    N3 C2 . . 1.3167(18) no
    N3 C4 . . 1.3738(19) no
    C2 C21 . . 1.4642(19) no
    C4 C5 . . 1.359(2) no
    C4 C41 . . 1.497(2) no
    C5 C51 . . 1.489(2) no
    C11 C12 . . 1.378(2) no
    C11 C16 . . 1.376(2) no
    C12 C13 . . 1.392(2) no
    C13 C14 . . 1.387(2) no
    C14 C15 . . 1.379(2) no
    C14 C17 . . 1.516(2) no
    C15 C16 . . 1.393(2) no
    C21 C22 . . 1.391(2) no
    C21 C26 . . 1.3998(19) no
    C22 C23 . . 1.387(2) no
    C23 C24 . . 1.371(2) no
    C24 C25 . . 1.375(2) no
    C25 C26 . . 1.377(2) no
    C12 H12 . . 0.9300 no
    C13 H13 . . 0.9300 no
    C15 H15 . . 0.9300 no
    C16 H16 . . 0.9300 no
    C17 H17A . . 0.9600 no
    C17 H17B . . 0.9600 no
    C17 H17C . . 0.9600 no
    C22 H22 . . 0.9300 no
    C23 H23 . . 0.9300 no
    C25 H25 . . 0.9300 no
    C26 H26 . . 0.9300 no
    C41 H41A . . 0.9600 no
    C41 H41B . . 0.9600 no
    C41 H41C . . 0.9600 no
    C51 H51A . . 0.9600 no
    C51 H51B . . 0.9600 no
    C51 H51C . . 0.9600 no
loop_
    _geom_contact_atom_site_label_1
    _geom_contact_atom_site_label_2
    _geom_contact_distance
    _geom_contact_site_symmetry_1
    _geom_contact_site_symmetry_2
    _geom_contact_publ_flag
    F4 H13 2.7800 . 3_665 no
    F4 H15 2.6300 . 3_675 no
    F4 H51B 2.7100 . 4_464 no
    N3 C12 3.3714(19) . 3_765 no
    N1 H22 2.8300 . . no
    N3 H26 2.5500 . . no
    N3 H12 2.5500 . 3_765 no
    N3 H16 2.6000 . 3_775 no
    C4 C26 3.515(2) . 3_775 no
    C5 C26 3.439(2) . 3_775 no
    C11 C22 3.1266(19) . . no
    C12 C51 3.333(2) . . no
    C12 N3 3.3714(19) . 3_765 no
    C16 C22 3.472(2) . . no
    C16 C21 3.5624(19) . . no
    C21 C16 3.5624(19) . . no
    C22 C16 3.472(2) . . no
    C22 C11 3.1266(19) . . no
    C26 C4 3.515(2) . 3_775 no
    C26 C5 3.439(2) . 3_775 no
    C51 C12 3.333(2) . . no
    C2 H16 3.0900 . . no
    C5 H26 3.0900 . 3_775 no
    C11 H51C 3.0700 . . no
    C11 H51B 2.8200 . . no
    C11 H22 2.5400 . . no
    C12 H51C 3.0000 . . no
    C12 H22 2.9000 . . no
    C16 H22 3.0200 . . no
    C41 H51A 2.9200 . . no
    C51 H41A 2.9000 . . no
    C51 H25 3.0000 . 4_565 no
    H12 N3 2.5500 . 3_765 no
    H13 H17B 2.5600 . . no
    H13 F4 2.7800 . 3_665 no
    H15 H17A 2.3800 . . no
    H15 F4 2.6300 . 3_675 no
    H16 C2 3.0900 . . no
    H16 N3 2.6000 . 3_775 no
    H17A H15 2.3800 . . no
    H17B H13 2.5600 . . no
    H22 N1 2.8300 . . no
    H22 C11 2.5400 . . no
    H22 C12 2.9000 . . no
    H22 C16 3.0200 . . no
    H23 H41B 2.4800 . 1_455 no
    H25 C51 3.0000 . 4_464 no
    H26 N3 2.5500 . . no
    H26 C5 3.0900 . 3_775 no
    H41A C51 2.9000 . . no
    H41A H51A 2.3100 . . no
    H41B H23 2.4800 . 1_655 no
    H51A C41 2.9200 . . no
    H51A H41A 2.3100 . . no
    H51B C11 2.8200 . . no
    H51B F4 2.7100 . 4_565 no
    H51C C11 3.0700 . . no
    H51C C12 3.0000 . . no
loop_
    _geom_angle_atom_site_label_1
    _geom_angle_atom_site_label_2
    _geom_angle_atom_site_label_3
    _geom_angle_site_symmetry_1
    _geom_angle_site_symmetry_2
    _geom_angle_site_symmetry_3
    _geom_angle
    _geom_angle_publ_flag
    C2 N1 C5 . . . 106.89(11) no
    C2 N1 C11 . . . 128.55(11) no
    C5 N1 C11 . . . 123.33(10) no
    C2 N3 C4 . . . 106.51(12) no
    N1 C2 N3 . . . 110.50(12) no
    N1 C2 C21 . . . 126.42(12) no
    N3 C2 C21 . . . 123.00(11) no
    N3 C4 C5 . . . 110.22(13) no
    N3 C4 C41 . . . 121.39(14) no
    C5 C4 C41 . . . 128.38(14) no
    N1 C5 C4 . . . 105.87(12) no
    N1 C5 C51 . . . 122.51(13) no
    C4 C5 C51 . . . 131.61(14) no
    N1 C11 C12 . . . 119.76(12) no
    N1 C11 C16 . . . 119.15(12) no
    C12 C11 C16 . . . 121.04(13) no
    C11 C12 C13 . . . 119.07(14) no
    C12 C13 C14 . . . 121.17(14) no
    C13 C14 C15 . . . 118.31(13) no
    C13 C14 C17 . . . 120.45(15) no
    C15 C14 C17 . . . 121.24(15) no
    C14 C15 C16 . . . 121.45(14) no
    C11 C16 C15 . . . 118.97(14) no
    C2 C21 C22 . . . 124.23(12) no
    C2 C21 C26 . . . 117.73(13) no
    C22 C21 C26 . . . 117.96(13) no
    C21 C22 C23 . . . 121.16(14) no
    C22 C23 C24 . . . 118.74(16) no
    F4 C24 C23 . . . 119.15(15) no
    F4 C24 C25 . . . 118.75(14) no
    C23 C24 C25 . . . 122.10(15) no
    C24 C25 C26 . . . 118.74(14) no
    C21 C26 C25 . . . 121.30(14) no
    C11 C12 H12 . . . 120.00 no
    C13 C12 H12 . . . 120.00 no
    C12 C13 H13 . . . 119.00 no
    C14 C13 H13 . . . 119.00 no
    C14 C15 H15 . . . 119.00 no
    C16 C15 H15 . . . 119.00 no
    C11 C16 H16 . . . 120.00 no
    C15 C16 H16 . . . 121.00 no
    C14 C17 H17A . . . 109.00 no
    C14 C17 H17B . . . 109.00 no
    C14 C17 H17C . . . 109.00 no
    H17A C17 H17B . . . 109.00 no
    H17A C17 H17C . . . 109.00 no
    H17B C17 H17C . . . 109.00 no
    C21 C22 H22 . . . 119.00 no
    C23 C22 H22 . . . 119.00 no
    C22 C23 H23 . . . 121.00 no
    C24 C23 H23 . . . 121.00 no
    C24 C25 H25 . . . 121.00 no
    C26 C25 H25 . . . 121.00 no
    C21 C26 H26 . . . 119.00 no
    C25 C26 H26 . . . 119.00 no
    C4 C41 H41A . . . 109.00 no
    C4 C41 H41B . . . 109.00 no
    C4 C41 H41C . . . 109.00 no
    H41A C41 H41B . . . 109.00 no
    H41A C41 H41C . . . 109.00 no
    H41B C41 H41C . . . 109.00 no
    C5 C51 H51A . . . 109.00 no
    C5 C51 H51B . . . 109.00 no
    C5 C51 H51C . . . 109.00 no
    H51A C51 H51B . . . 109.00 no
    H51A C51 H51C . . . 109.00 no
    H51B C51 H51C . . . 109.00 no
loop_
    _geom_torsion_atom_site_label_1
    _geom_torsion_atom_site_label_2
    _geom_torsion_atom_site_label_3
    _geom_torsion_atom_site_label_4
    _geom_torsion_site_symmetry_1
    _geom_torsion_site_symmetry_2
    _geom_torsion_site_symmetry_3
    _geom_torsion_site_symmetry_4
    _geom_torsion
    _geom_torsion_publ_flag
    C5 N1 C2 N3 . . . . -0.05(15) no
    C5 N1 C2 C21 . . . . 176.96(13) no
    C11 N1 C2 N3 . . . . 167.43(13) no
    C11 N1 C2 C21 . . . . -15.6(2) no
    C2 N1 C5 C4 . . . . 0.51(16) no
    C2 N1 C5 C51 . . . . 179.20(15) no
    C11 N1 C5 C4 . . . . -167.78(13) no
    C11 N1 C5 C51 . . . . 10.9(2) no
    C2 N1 C11 C12 . . . . 117.62(15) no
    C2 N1 C11 C16 . . . . -64.96(18) no
    C5 N1 C11 C12 . . . . -76.77(17) no
    C5 N1 C11 C16 . . . . 100.65(16) no
    C4 N3 C2 N1 . . . . -0.43(15) no
    C4 N3 C2 C21 . . . . -177.56(13) no
    C2 N3 C4 C5 . . . . 0.77(17) no
    C2 N3 C4 C41 . . . . -178.00(15) no
    N1 C2 C21 C22 . . . . -18.3(2) no
    N1 C2 C21 C26 . . . . 164.92(13) no
    N3 C2 C21 C22 . . . . 158.32(14) no
    N3 C2 C21 C26 . . . . -18.4(2) no
    N3 C4 C5 N1 . . . . -0.79(17) no
    N3 C4 C5 C51 . . . . -179.32(17) no
    C41 C4 C5 N1 . . . . 177.88(17) no
    C41 C4 C5 C51 . . . . -0.7(3) no
    N1 C11 C12 C13 . . . . 177.03(12) no
    C16 C11 C12 C13 . . . . -0.3(2) no
    N1 C11 C16 C15 . . . . -177.49(13) no
    C12 C11 C16 C15 . . . . -0.1(2) no
    C11 C12 C13 C14 . . . . 0.5(2) no
    C12 C13 C14 C15 . . . . -0.2(2) no
    C12 C13 C14 C17 . . . . -178.96(15) no
    C13 C14 C15 C16 . . . . -0.2(2) no
    C17 C14 C15 C16 . . . . 178.50(15) no
    C14 C15 C16 C11 . . . . 0.4(2) no
    C2 C21 C22 C23 . . . . -177.15(15) no
    C26 C21 C22 C23 . . . . -0.4(2) no
    C2 C21 C26 C25 . . . . 177.29(13) no
    C22 C21 C26 C25 . . . . 0.3(2) no
    C21 C22 C23 C24 . . . . -0.1(3) no
    C22 C23 C24 F4 . . . . -179.80(16) no
    C22 C23 C24 C25 . . . . 0.7(3) no
    F4 C24 C25 C26 . . . . 179.73(14) no
    C23 C24 C25 C26 . . . . -0.8(2) no
    C24 C25 C26 C21 . . . . 0.3(2) no
loop_
    _geom_hbond_atom_site_label_D
    _geom_hbond_atom_site_label_H
    _geom_hbond_atom_site_label_A
    _geom_hbond_site_symmetry_A
    _geom_hbond_distance_DH
    _geom_hbond_distance_HA
    _geom_hbond_distance_DA
    _geom_hbond_angle_DHA
    _geom_hbond_publ_flag
    C12 H12 N3 3_765 0.93 2.55 3.3714(19) 148 yes
    C16 H16 N3 3_775 0.93 2.60 3.5154(19) 167 yes
