# Supplementary material for: 2-(4-Fluoro­phen­yl)-4,5-dimethyl-1-(4-methyl­phen­yl)-1H-imidazole
Source: Acta Crystallogr Sect E Struct Rep Online. 2010 Jun 18;66(Pt 7):o1703. doi: 10.1107/S1600536810022841 (PMC3006898; doi:10.1107/S1600536810022841)
Supplement: Supplementary file 2 [file e-66-o1703-Isup2.hkl]

#
# h,k,l, Fc-squared, Fo-squared, sigma(Fo-squared) and status flag
#
data_I
_shelx_title ' bi2 in P 21/n  Z=4  C18H17FN2'
_shelx_refln_list_code          4
_shelx_F_calc_maximum      121.67
_exptl_crystal_F_000       592.00
_reflns_d_resolution_high  0.7895
 
loop_
 _symmetry_equiv_pos_as_xyz
 'x, y, z'
 '-x+1/2, y+1/2, -z+1/2'
 '-x, -y, -z'
 'x-1/2, -y-1/2, z-1/2'
 
_cell_length_a     9.8888
_cell_length_b     7.6693
_cell_length_c    20.1017
_cell_angle_alpha  90.000
_cell_angle_beta   95.915
_cell_angle_gamma  90.000
 
_shelx_F_squared_multiplier     1.000
 
loop_
 _refln_index_h
 _refln_index_k
 _refln_index_l
 _refln_F_squared_calc
 _refln_F_squared_meas
 _refln_F_squared_sigma
 _refln_observed_status
   2   0   0     2293.46     2265.89      7.21 o
   4   0   0      442.67      527.60      4.86 o
   6   0   0     1170.80     1309.60     73.84 o
   8   0   0        6.95        5.55      0.77 o
  10   0   0        3.06        4.69      0.55 o
  12   0   0        3.70        3.23      0.55 o
   1   1   0       27.76       30.86      0.87 o
   2   1   0     3400.65     3532.53     10.17 o
   3   1   0       19.58       23.81      0.86 o
   4   1   0      226.43      228.79      7.21 o
   5   1   0        0.23        0.68      0.39 o
   6   1   0       99.36      105.59      2.08 o
   7   1   0      150.38      152.26      8.94 o
   8   1   0      450.59      449.13      2.83 o
   9   1   0        5.69        6.78      0.55 o
  10   1   0        1.40        0.69      0.42 o
  11   1   0        6.78        8.26      0.53 o
  12   1   0        2.91        3.81      0.33 o
   1   2   0      524.24      492.94      4.03 o
   2   2   0     1945.44     1880.46     27.40 o
   3   2   0      468.46      493.88     39.25 o
   4   2   0      576.13      712.33     32.23 o
   5   2   0       66.42       53.09      1.41 o
   6   2   0      345.90      351.25      8.68 o
   7   2   0        8.46        6.45      1.64 o
   8   2   0        0.30       -0.17      0.62 o
   9   2   0        0.00        0.07      0.65 o
  10   2   0        0.21        0.60      0.53 o
  11   2   0        2.02        1.59      0.33 o
  12   2   0        0.70        0.55      0.26 o
   1   3   0        5.79        7.28      0.85 o
   2   3   0      518.82      531.03      5.60 o
   3   3   0      244.80      253.97      2.64 o
   4   3   0        6.50        3.60      0.84 o
   5   3   0       52.13       40.08      2.07 o
   6   3   0      133.27      141.67      4.02 o
   7   3   0       83.82       78.76      1.49 o
   8   3   0       83.33       78.96      1.78 o
   9   3   0       29.92       32.80      0.97 o
  10   3   0       24.05       24.92      0.81 o
  11   3   0        0.27        0.17      0.29 o
   0   4   0     1512.44     1537.83      9.37 o
   1   4   0        7.99        7.97      1.05 o
   2   4   0      602.44      611.78      4.62 o
   3   4   0      262.48      271.86     12.07 o
   4   4   0      109.24      102.79      3.45 o
   5   4   0       48.26       46.55      2.47 o
   6   4   0       32.59       29.95      0.75 o
   7   4   0        4.80        5.11      0.73 o
   8   4   0        0.49       -0.34      0.57 o
   9   4   0        0.19        0.04      0.50 o
  10   4   0        0.87        0.70      0.41 o
  11   4   0        0.58        0.51      0.42 o
   1   5   0       80.75       70.81      2.43 o
   2   5   0       19.82       14.80      0.98 o
   3   5   0       26.17       33.26      1.33 o
   4   5   0        3.88        5.73      1.68 o
   5   5   0       10.16       10.77      0.46 o
   6   5   0       36.99       39.37      0.94 o
   7   5   0       84.44       81.76      1.85 o
   8   5   0       64.47       66.79      1.86 o
   9   5   0        2.64        3.66      0.47 o
  10   5   0        0.49        0.04      0.28 o
   0   6   0        1.60        1.09      1.59 o
   1   6   0      448.05      427.90     19.91 o
   2   6   0       64.27       59.58      0.92 o
   3   6   0       17.61       17.84      0.56 o
   4   6   0        1.60        0.86      0.35 o
   5   6   0        2.75        4.15      0.41 o
   6   6   0        2.02        2.00      0.67 o
   7   6   0       26.68       30.40      1.17 o
   8   6   0        3.33        3.88      0.64 o
   9   6   0        0.24        0.27      0.28 o
   1   7   0       18.43       17.34      0.71 o
   2   7   0       15.33       14.07      0.55 o
   3   7   0        0.01       -0.17      0.35 o
   4   7   0        2.36        1.70      0.47 o
   5   7   0        0.48        0.61      0.61 o
   6   7   0        7.35        7.79      0.75 o
   7   7   0       17.82       17.50      0.81 o
   8   7   0        0.05        0.10      0.36 o
   0   8   0        4.23        3.89      0.64 o
   1   8   0       11.62       10.10      0.54 o
   2   8   0        0.14        0.41      0.43 o
   3   8   0        0.20        0.10      0.43 o
   4   8   0        4.66        5.09      0.67 o
   5   8   0        0.11       -0.05      0.53 o
   6   8   0        0.45        0.71      0.45 o
   7   8   0        4.91        5.66      0.36 o
   1   9   0        0.00        0.08      0.31 o
   2   9   0        7.80        7.89      0.41 o
   3   9   0        1.58        1.98      0.24 o
   4   9   0        0.30        0.24      0.17 o
 -11   0   1        0.04       -0.09      0.64 o
  -9   0   1      104.94       92.34      3.15 o
  -7   0   1       61.61       71.77      2.80 o
  -5   0   1      350.39      378.95     22.84 o
  -3   0   1       46.13       36.98      1.95 o
   3   0   1      884.30      773.42      4.96 o
   5   0   1       15.37       13.79      0.71 o
   7   0   1      625.29      629.29      7.50 o
   9   0   1      265.70      265.32      3.24 o
  11   0   1        7.41        8.27      0.79 o
 -12   1   1        4.85        5.23      0.33 o
 -11   1   1       23.85       27.17      1.26 o
 -10   1   1        6.63        7.49      0.52 o
  -9   1   1      723.91      732.90      3.11 o
  -8   1   1        3.82        4.88      0.80 o
  -7   1   1      341.90      379.24     14.10 o
  -6   1   1       43.16       40.86      1.60 o
  -5   1   1      221.09      237.96      2.81 o
  -4   1   1        0.32        0.02      0.25 o
  -3   1   1        4.34        1.07      0.77 o
  -2   1   1       15.64       16.43      0.55 o
  -1   1   1     7721.88     6628.19     79.86 o
   0   1   1      129.51      117.61      0.85 o
   1   1   1      271.39      260.12      2.39 o
   2   1   1        0.12        0.72      0.18 o
   3   1   1      280.18      297.56      1.36 o
   4   1   1       28.55       26.22      0.67 o
   5   1   1      129.27      135.78      4.52 o
   6   1   1       46.49       44.81      1.38 o
   7   1   1        6.08        8.59      3.15 o
   8   1   1       53.43       50.49      1.00 o
   9   1   1        2.89        4.50      0.55 o
  10   1   1       22.56       23.60      0.70 o
  11   1   1       13.85       13.99      0.64 o
  12   1   1        2.39        1.97      0.25 o
 -12   2   1        8.14        8.22      0.37 o
 -11   2   1        1.77        2.20      0.47 o
 -10   2   1       61.86       68.35      2.88 o
  -9   2   1       41.37       37.63      1.05 o
  -8   2   1       96.46       88.93      1.80 o
  -7   2   1       36.56       36.67      1.51 o
  -6   2   1       46.56       42.26      1.78 o
  -5   2   1      157.63      161.74      3.67 o
  -4   2   1      228.08      242.88      5.23 o
  -3   2   1       11.11        9.83      0.57 o
  -2   2   1      162.85      146.59      2.56 o
  -1   2   1     6551.80     6373.28     62.31 o
   0   2   1     5579.28     4916.72     42.47 o
   1   2   1       37.77       46.96      1.35 o
   2   2   1     1085.94     1075.05      6.97 o
   3   2   1      121.51      111.13      1.15 o
   4   2   1      375.77      445.85     14.38 o
   5   2   1        0.01        1.21      0.55 o
   6   2   1       40.64       40.09      1.34 o
   7   2   1       57.89       54.02      2.57 o
   8   2   1       16.69       18.84      1.06 o
   9   2   1       19.22       19.93      1.04 o
  10   2   1       41.20       40.78      1.12 o
  11   2   1       21.21       25.92      0.70 o
  12   2   1        2.04        1.81      0.26 o
 -11   3   1        5.56        5.59      0.48 o
 -10   3   1        4.06        4.14      0.82 o
  -9   3   1      286.13      291.05      5.05 o
  -8   3   1       89.12       78.42      1.74 o
  -7   3   1       49.00       50.94      1.84 o
  -6   3   1       12.29       17.41      1.01 o
  -5   3   1       22.14       16.79      1.48 o
  -4   3   1        0.10        3.85      1.40 o
  -3   3   1      485.45      528.53      3.79 o
  -2   3   1      920.24      955.96      6.69 o
  -1   3   1        0.05        0.54      0.55 o
   0   3   1      117.34      123.34      1.58 o
   1   3   1     1744.31     1659.85      9.29 o
   2   3   1        6.54       17.11      1.26 o
   3   3   1       25.79       35.69      1.08 o
   4   3   1      100.38      111.81      3.18 o
   5   3   1       81.66       76.69      2.81 o
   6   3   1       14.73       13.47      1.60 o
   7   3   1        0.02        0.57      1.67 o
   8   3   1       10.21       13.18      0.91 o
   9   3   1       10.63        9.48      0.83 o
  10   3   1        0.17        0.11      0.49 o
  11   3   1        4.78        3.77      0.32 o
 -11   4   1        7.26        6.43      0.53 o
 -10   4   1        4.55        3.09      0.44 o
  -9   4   1       80.08       91.27      1.39 o
  -8   4   1       41.74       37.42      1.04 o
  -7   4   1        1.34        0.89      0.69 o
  -6   4   1       62.10       60.04      1.34 o
  -5   4   1        1.08        2.39      1.60 o
  -4   4   1       64.18       58.03      2.60 o
  -3   4   1       39.46       24.18      1.07 o
  -2   4   1      152.78      165.41      2.77 o
  -1   4   1      404.44      430.82      5.01 o
   0   4   1      633.46      603.90      4.20 o
   1   4   1      576.66      572.44      6.14 o
   2   4   1      912.94      957.78      8.61 o
   3   4   1       12.93       12.38      0.87 o
   4   4   1      523.52      571.92      7.70 o
   5   4   1       11.59        9.22      1.56 o
   6   4   1       36.31       38.59      1.11 o
   7   4   1        2.17        0.94      0.67 o
   8   4   1       17.84       19.14      1.04 o
   9   4   1        0.34        0.13      0.49 o
  10   4   1       35.42       37.29      0.83 o
  11   4   1        6.11        6.58      0.50 o
 -10   5   1        1.15        1.17      0.30 o
  -9   5   1        1.91        2.61      1.08 o
  -8   5   1       27.50       23.13      0.82 o
  -7   5   1       41.99       38.38      1.34 o
  -6   5   1        7.45        8.99      0.47 o
  -5   5   1        4.70        5.68      0.39 o
  -4   5   1       10.45        6.92      1.39 o
  -3   5   1       13.72       17.28      0.99 o
  -2   5   1       11.77       11.37      0.88 o
  -1   5   1       12.04        9.17      0.77 o
   0   5   1       98.79       85.37      1.79 o
   1   5   1      236.39      216.99      4.33 o
   2   5   1       74.02       60.10      6.31 o
   3   5   1       57.23       64.85      3.48 o
   4   5   1        7.55        7.30      1.72 o
   5   5   1       15.50       12.16      0.50 o
   6   5   1        0.09        1.05      0.70 o
   7   5   1        0.31        1.16      0.73 o
   8   5   1        6.53        9.42      0.64 o
   9   5   1       58.12       64.59      1.03 o
  10   5   1        0.03        0.26      0.29 o
  -9   6   1       11.63        9.74      0.39 o
  -8   6   1       14.76       15.32      0.82 o
  -7   6   1        1.91        1.47      0.66 o
  -6   6   1       11.40        8.42      0.78 o
  -5   6   1        9.41        8.95      0.49 o
  -4   6   1        9.57       10.60      0.48 o
  -3   6   1        0.57        1.40      0.36 o
  -2   6   1       20.92       20.49      1.14 o
  -1   6   1      114.76      111.20      3.50 o
   0   6   1      325.16      289.76      5.66 o
   1   6   1       34.53       31.61      1.17 o
   2   6   1        2.13        1.36      0.47 o
   3   6   1        1.16        0.39      0.84 o
   4   6   1       17.94       18.13      0.58 o
   5   6   1        6.28        5.15      0.58 o
   6   6   1       13.57       12.68      0.89 o
   7   6   1        7.49        8.75      0.79 o
   8   6   1        6.43        4.65      0.64 o
   9   6   1        0.16        0.22      0.27 o
  -8   7   1        0.74        0.66      0.27 o
  -7   7   1        1.28        1.29      0.52 o
  -6   7   1        0.42        0.87      0.57 o
  -5   7   1       10.52        8.68      0.57 o
  -4   7   1        3.66        3.62      0.43 o
  -3   7   1       15.30       14.22      0.54 o
  -2   7   1        2.05        2.44      0.39 o
  -1   7   1       45.80       44.91      1.25 o
   0   7   1       28.41       27.55      0.66 o
   1   7   1       19.19       18.00      0.71 o
   2   7   1       18.66       15.44      0.55 o
   3   7   1        4.50        4.28      0.43 o
   4   7   1        0.11        0.20      0.39 o
   5   7   1        4.88        3.79      0.70 o
   6   7   1        4.18        5.52      0.71 o
   7   7   1        4.09        6.21      0.64 o
   8   7   1        3.07        3.75      0.46 o
  -7   8   1        0.76        0.61      0.28 o
  -6   8   1        0.59       -0.02      0.39 o
  -5   8   1        2.37        2.30      0.53 o
  -4   8   1        0.96        1.57      0.44 o
  -3   8   1        3.45        2.66      0.48 o
  -2   8   1        9.06        9.78      0.57 o
  -1   8   1       26.11       27.52      1.02 o
   0   8   1        7.88        8.88      0.44 o
   1   8   1        0.11        0.16      0.33 o
   2   8   1        0.69        0.81      0.44 o
   3   8   1        2.23        2.08      0.51 o
   4   8   1        7.07        7.38      0.74 o
   5   8   1       12.56       12.16      0.75 o
   6   8   1        0.03       -0.06      0.46 o
   7   8   1        3.39        3.91      0.33 o
  -4   9   1        0.65        0.84      0.37 o
  -3   9   1        0.05        0.14      0.23 o
  -2   9   1        3.62        4.70      0.38 o
  -1   9   1        0.05        0.28      0.30 o
   0   9   1        6.99        9.72      0.35 o
   1   9   1        6.23        6.99      0.42 o
   2   9   1        0.37        0.61      0.41 o
   3   9   1        0.20        0.03      0.22 o
   4   9   1        0.41        0.45      0.17 o
 -12   0   2        4.29        4.40      0.41 o
 -10   0   2       31.79       32.62      1.48 o
  -8   0   2       11.65        6.51      1.88 o
  -6   0   2       52.65       33.87      1.86 o
  -4   0   2     3115.83     3437.46     13.57 o
  -2   0   2      256.10      256.35      2.05 o
   2   0   2       78.11       62.44      1.19 o
   4   0   2      129.79      126.60      2.37 o
   6   0   2       44.94       58.59      2.85 o
   8   0   2      458.70      403.14      3.90 o
  10   0   2       55.84       47.37      2.69 o
  12   0   2        6.14        6.11      0.57 o
 -12   1   2        6.13        7.34      0.35 o
 -11   1   2        5.68        4.89      0.56 o
 -10   1   2        0.49       -0.49      0.62 o
  -9   1   2       74.91       79.08      1.58 o
  -8   1   2      220.60      244.94      3.21 o
  -7   1   2        7.64        8.76      1.79 o
  -6   1   2      983.36      999.70     16.37 o
  -5   1   2        1.15        1.06      0.57 o
  -4   1   2      175.18      160.40      2.01 o
  -3   1   2      134.66      140.42      2.22 o
  -2   1   2      126.34      116.36      2.01 o
  -1   1   2      890.52      854.26      5.83 o
   0   1   2      626.15      573.47      6.96 o
   1   1   2      682.68      675.90      4.07 o
   2   1   2     4629.64     4972.59     79.89 o
   3   1   2       15.57       17.33      0.63 o
   4   1   2       81.49       86.44      2.11 o
   5   1   2       13.67       16.97      0.65 o
   6   1   2        0.35        0.29      0.81 o
   7   1   2        5.07        5.89      1.19 o
   8   1   2      886.33      819.46      8.45 o
   9   1   2       10.56        9.23      0.62 o
  10   1   2       52.98       54.67      4.36 o
  11   1   2       19.05       19.67      0.90 o
  12   1   2        0.38        0.45      0.22 o
 -12   2   2        0.49        0.21      0.28 o
 -11   2   2       13.02       12.53      0.52 o
 -10   2   2       76.29       80.11      2.26 o
  -9   2   2       47.22       54.54      5.42 o
  -8   2   2        0.40        1.54      0.77 o
  -7   2   2       54.85       63.23      1.84 o
  -6   2   2       43.70       35.46      1.53 o
  -5   2   2       27.98       18.60      1.50 o
  -4   2   2     1140.33     1288.28     19.69 o
  -3   2   2     1562.16     1530.45      9.84 o
  -2   2   2      414.34      361.39      6.40 o
  -1   2   2     3804.63     3493.81     16.42 o
   0   2   2     6051.12     5690.46     14.22 o
   1   2   2       34.16       29.86      1.15 o
   2   2   2      398.74      424.64      4.51 o
   3   2   2      504.36      539.59      4.61 o
   4   2   2       70.32       84.12      1.61 o
   5   2   2      121.61      135.95      3.37 o
   6   2   2        2.31        2.11      1.17 o
   7   2   2       60.39       56.38      2.60 o
   8   2   2      314.57      282.52      4.39 o
   9   2   2       28.86       25.47      1.13 o
  10   2   2       51.71       49.40      1.08 o
  11   2   2        0.01       -0.04      0.40 o
  12   2   2        0.15        0.08      0.31 o
 -11   3   2        6.07        6.28      0.48 o
 -10   3   2        2.93        3.79      0.97 o
  -9   3   2      301.59      327.52     10.52 o
  -8   3   2      269.72      264.14      2.42 o
  -7   3   2        0.14       -0.10      1.49 o
  -6   3   2       43.12       43.25      2.39 o
  -5   3   2        2.55       -0.79      1.12 o
  -4   3   2        2.19        1.75      0.58 o
  -3   3   2       61.39       65.81      2.72 o
  -2   3   2      104.86      110.56      1.75 o
  -1   3   2      103.54      107.20      1.63 o
   0   3   2      137.84      155.28      2.50 o
   1   3   2      590.90      538.33      5.40 o
   2   3   2        0.37        0.61      0.73 o
   3   3   2      213.35      209.13      5.42 o
   4   3   2       85.43       83.46      2.81 o
   5   3   2      164.51      166.98      4.13 o
   6   3   2       22.37       23.71      1.91 o
   7   3   2       55.13       51.04      1.27 o
   8   3   2      135.61      118.36      2.17 o
   9   3   2       10.25        8.09      0.80 o
  10   3   2       43.81       47.33      1.72 o
  11   3   2       16.18       18.57      0.50 o
 -11   4   2        0.21        0.09      0.44 o
 -10   4   2        0.09        0.06      0.71 o
  -9   4   2        0.57        0.66      0.50 o
  -8   4   2      134.57      137.68      1.78 o
  -7   4   2        3.88        3.51      0.57 o
  -6   4   2       71.62       68.83      3.72 o
  -5   4   2        1.84        4.37      1.51 o
  -4   4   2       69.70       73.30      4.23 o
  -3   4   2      200.82      200.53      7.00 o
  -2   4   2      115.28      104.40      2.29 o
  -1   4   2      843.21      822.51     14.07 o
   0   4   2     1299.65     1332.66      6.07 o
   1   4   2        1.94        4.16      1.05 o
   2   4   2      101.50       82.62      2.69 o
   3   4   2       90.28       97.26      2.19 o
   4   4   2        8.34        7.93      1.26 o
   5   4   2       93.85      102.14      3.52 o
   6   4   2        0.54        1.41      0.73 o
   7   4   2        2.74        2.52      0.70 o
   8   4   2        2.62        3.15      0.74 o
   9   4   2        7.22        7.35      0.62 o
  10   4   2        9.01       11.66      0.58 o
  11   4   2        9.38       10.02      0.51 o
 -10   5   2        0.42       -0.19      0.46 o
  -9   5   2       61.32       65.60      0.82 o
  -8   5   2       29.16       29.87      0.88 o
  -7   5   2       18.30       19.62      1.04 o
  -6   5   2        7.71        8.99      0.46 o
  -5   5   2       21.57       19.60      0.56 o
  -4   5   2       15.60       16.35      1.72 o
  -3   5   2        3.19        3.49      0.93 o
  -2   5   2       21.62       28.75      1.38 o
  -1   5   2       29.16       20.85      1.07 o
   0   5   2       28.92       22.64      1.27 o
   1   5   2        6.08        8.85      1.11 o
   2   5   2        7.19        7.71      0.83 o
   3   5   2        0.45        0.88      1.13 o
   4   5   2        1.50        1.83      1.83 o
   5   5   2       14.25       13.24      0.63 o
   6   5   2       11.91       12.27      0.87 o
   7   5   2       52.30       40.70      1.38 o
   8   5   2        0.00        0.41      0.48 o
   9   5   2        6.67        4.68      0.58 o
  10   5   2       22.79       22.64      1.19 o
  -9   6   2        2.51        3.61      0.31 o
  -8   6   2       32.60       34.08      1.04 o
  -7   6   2        0.00        0.64      0.65 o
  -6   6   2       44.10       37.73      0.94 o
  -5   6   2        0.40        0.20      0.34 o
  -4   6   2        1.73        1.77      0.39 o
  -3   6   2        0.09        0.79      0.34 o
  -2   6   2        0.22        0.06      1.26 o
  -1   6   2       89.12       79.47      3.12 o
   0   6   2      189.60      174.62      4.44 o
   1   6   2       26.13       23.76      0.79 o
   2   6   2       15.02       13.72      0.45 o
   3   6   2       98.86       90.49      1.84 o
   4   6   2        4.30        3.77      0.53 o
   5   6   2        2.46        1.17      0.62 o
   6   6   2        6.02        5.94      0.79 o
   7   6   2        8.42        7.18      0.80 o
   8   6   2        0.16        0.69      0.54 o
   9   6   2        0.72        0.95      0.26 o
  -8   7   2        0.31        0.17      0.26 o
  -7   7   2       16.69       15.21      0.74 o
  -6   7   2        2.53        1.46      0.60 o
  -5   7   2       23.62       22.78      0.62 o
  -4   7   2       13.22       11.74      0.53 o
  -3   7   2        0.12        0.66      0.51 o
  -2   7   2       10.12       11.03      0.86 o
  -1   7   2       47.52       50.57      1.48 o
   0   7   2       61.73       64.11      2.37 o
   1   7   2       19.65       17.64      0.95 o
   2   7   2       23.70       22.33      0.77 o
   3   7   2        7.71        8.81      0.91 o
   4   7   2        1.52        1.20      0.43 o
   5   7   2        0.28        0.52      0.61 o
   6   7   2       13.93       14.92      0.88 o
   7   7   2       25.82       21.77      0.87 o
   8   7   2        1.60        0.75      0.25 o
  -7   8   2        2.27        2.69      0.31 o
  -6   8   2        3.77        3.26      0.48 o
  -5   8   2        0.38       -0.16      0.50 o
  -4   8   2        1.01        0.99      0.43 o
  -3   8   2        5.42        5.21      0.49 o
  -2   8   2       14.83       15.32      0.52 o
  -1   8   2       12.12       11.21      0.48 o
   0   8   2       13.21       12.23      0.47 o
   1   8   2        0.08        0.18      0.32 o
   2   8   2        4.38        3.59      0.54 o
   3   8   2        0.18       -0.02      0.58 o
   4   8   2        0.31        0.23      0.57 o
   5   8   2        2.36        2.16      0.60 o
   6   8   2       11.82       13.11      0.64 o
  -4   9   2        6.66        7.92      0.46 o
  -3   9   2        0.20        0.12      0.31 o
  -2   9   2        0.93        1.07      0.32 o
  -1   9   2        3.54        4.96      0.31 o
   0   9   2        0.02        0.27      0.24 o
   1   9   2        0.03       -0.17      0.31 o
   2   9   2        4.06        3.82      0.35 o
   3   9   2        0.04        0.04      0.25 o
   4   9   2        0.45        0.60      0.17 o
 -11   0   3        6.61        6.19      0.57 o
  -9   0   3        2.33        2.97      1.05 o
  -7   0   3       80.85       96.83      3.33 o
  -5   0   3       42.11       64.19      2.18 o
  -3   0   3     4578.15     4186.91     10.87 o
   1   0   3     1467.65     1707.10     15.66 o
   3   0   3      334.87      305.57      3.12 o
   5   0   3      589.10      667.02      5.48 o
   7   0   3        6.27       12.29      1.89 o
   9   0   3       53.33       40.66      1.43 o
  11   0   3        5.39        3.57      0.66 o
 -12   1   3        1.47        0.83      0.28 o
 -11   1   3        4.87        3.68      0.44 o
 -10   1   3       11.37       12.87      0.77 o
  -9   1   3      169.81      163.06      2.72 o
  -8   1   3       25.30       26.19      0.80 o
  -7   1   3       31.99       30.22      1.39 o
  -6   1   3       13.89       13.43      0.97 o
  -5   1   3      141.11      200.86      6.53 o
  -4   1   3      271.96      266.38      2.26 o
  -3   1   3      379.79      367.77      2.46 o
  -2   1   3      501.86      482.98      2.56 o
  -1   1   3     1442.43     1470.94      3.95 o
   0   1   3       72.22       71.23      0.91 o
   2   1   3      951.97      947.57      3.83 o
   3   1   3      139.79      140.62      1.17 o
   4   1   3      111.73      117.14      1.63 o
   5   1   3      697.81      871.51      7.11 o
   6   1   3        0.97       -0.18      0.76 o
   7   1   3       66.15       64.05      6.29 o
   8   1   3       56.42       49.91      1.09 o
   9   1   3        2.13        1.11      0.47 o
  10   1   3        6.79        6.42      0.58 o
  11   1   3       28.04       30.81      0.77 o
  12   1   3        3.46        3.00      0.45 o
 -12   2   3        0.40        0.44      0.29 o
 -11   2   3        2.56        2.54      0.40 o
 -10   2   3       27.56       27.11      0.97 o
  -9   2   3       98.13       95.18      2.57 o
  -8   2   3       53.21       50.50      2.41 o
  -7   2   3       75.35       61.60      1.87 o
  -6   2   3        3.62        2.85      0.74 o
  -5   2   3      342.02      360.62      5.46 o
  -4   2   3      170.01      159.45      1.99 o
  -3   2   3      489.84      483.21      3.25 o
  -2   2   3      194.98      195.88      1.94 o
  -1   2   3    14223.68    12827.45    257.01 o
   0   2   3      143.78      111.95      1.01 o
   1   2   3      466.74      484.25      4.50 o
   2   2   3       12.99       12.57      0.74 o
   3   2   3      137.92      146.58      2.36 o
   4   2   3      942.38     1066.01     10.30 o
   5   2   3      258.23      302.34     16.31 o
   6   2   3      100.44      111.96      6.37 o
   7   2   3       41.40       44.22      1.13 o
   8   2   3        3.34        1.95      0.50 o
   9   2   3        0.56        0.51      0.58 o
  10   2   3       10.57       12.33      0.86 o
  11   2   3       15.28       13.32      0.88 o
 -11   3   3        0.40        0.20      0.61 o
 -10   3   3        2.37        3.68      0.92 o
  -9   3   3       49.58       50.09      1.96 o
  -8   3   3       23.87       23.19      1.47 o
  -7   3   3       33.76       41.31      1.13 o
  -6   3   3       20.43       17.00      1.64 o
  -5   3   3       22.75       26.29      1.84 o
  -4   3   3      508.43      640.50     10.25 o
  -3   3   3      443.27      444.51      8.00 o
  -2   3   3     1147.84     1212.44      9.21 o
  -1   3   3      212.71      281.79     34.91 o
   0   3   3      947.50      814.36      3.92 o
   1   3   3       16.16       25.55      1.35 o
   2   3   3        0.78       -0.29      0.69 o
   3   3   3      241.78      240.29      6.78 o
   4   3   3      872.55      871.58      8.89 o
   5   3   3      603.24      632.32      8.02 o
   6   3   3        0.72       -0.01      1.36 o
   7   3   3       16.74       17.90      3.85 o
   8   3   3      121.40      102.99      2.03 o
   9   3   3        1.66        2.26      0.65 o
  10   3   3       45.42       45.95      1.00 o
  11   3   3        8.43       10.69      0.47 o
 -11   4   3        0.00        0.13      0.42 o
 -10   4   3       43.54       46.32      1.45 o
  -9   4   3       28.12       28.77      0.89 o
  -8   4   3      113.44      123.50      4.33 o
  -7   4   3        7.91        7.84      0.62 o
  -6   4   3       34.21       30.91      0.73 o
  -5   4   3       20.87       21.80      1.78 o
  -4   4   3       51.21       59.31      2.41 o
  -3   4   3       15.94       13.66      0.91 o
  -2   4   3      213.85      259.95      3.03 o
  -1   4   3     1287.61     1315.58     20.77 o
   0   4   3        5.73        3.35      0.54 o
   1   4   3      309.16      302.42      4.76 o
   2   4   3        1.58        1.29      0.95 o
   3   4   3       54.75       52.79      2.24 o
   4   4   3      224.12      267.85     11.04 o
   5   4   3        5.42        3.21      1.35 o
   6   4   3        5.51        5.18      0.69 o
   7   4   3        9.53        8.06      0.88 o
   8   4   3        3.87        5.97      0.78 o
   9   4   3        6.03        5.89      0.58 o
  10   4   3        0.48       -0.12      0.40 o
 -10   5   3        0.01       -0.08      0.47 o
  -9   5   3        0.45        0.81      0.32 o
  -8   5   3        2.78        1.49      0.50 o
  -7   5   3       51.40       54.81      1.04 o
  -6   5   3       18.31       13.38      0.51 o
  -5   5   3       20.36       25.38      0.60 o
  -4   5   3       92.10       97.86      3.26 o
  -3   5   3        4.86        4.03      0.89 o
  -2   5   3        6.13        4.97      0.87 o
  -1   5   3        8.90        3.44      0.82 o
   0   5   3      101.01       89.25      3.03 o
   1   5   3        2.78        2.32      0.82 o
   2   5   3      294.55      258.37      3.58 o
   3   5   3        1.32        0.76      0.96 o
   4   5   3       30.22       28.68      0.60 o
   5   5   3       44.89       45.72      1.39 o
   6   5   3       17.24       13.08      0.96 o
   7   5   3        0.01        0.17      0.69 o
   8   5   3       67.31       71.61      4.27 o
   9   5   3        8.23        8.97      0.52 o
  10   5   3       24.86       25.28      0.71 o
  -9   6   3        2.79        2.47      0.47 o
  -8   6   3        6.52        5.72      0.58 o
  -7   6   3        5.82        6.80      0.73 o
  -6   6   3        7.25        6.17      0.45 o
  -5   6   3        1.49        0.98      0.37 o
  -4   6   3        0.19        0.31      0.34 o
  -3   6   3       15.11       15.20      0.62 o
  -2   6   3        0.16       -0.56      0.56 o
  -1   6   3       76.42       75.65      1.50 o
   0   6   3       96.98       93.93      3.51 o
   1   6   3       26.38       30.43      1.56 o
   2   6   3        4.72        5.08      0.57 o
   3   6   3        0.18        0.05      0.44 o
   4   6   3       58.23       58.22      1.10 o
   5   6   3        6.57        4.91      0.76 o
   6   6   3        6.59        7.14      0.76 o
   7   6   3        1.45        0.91      0.61 o
   8   6   3        5.22        3.84      0.66 o
   9   6   3        0.01        0.14      0.42 o
  -8   7   3        0.27        0.78      0.42 o
  -7   7   3        2.99        2.51      0.51 o
  -6   7   3       18.71       16.12      0.87 o
  -5   7   3        0.50        0.98      0.36 o
  -4   7   3       19.88       18.99      0.60 o
  -3   7   3       27.44       27.44      0.68 o
  -2   7   3       24.86       28.41      1.21 o
  -1   7   3        3.60        5.17      0.80 o
   0   7   3      106.84      107.02      1.38 o
   1   7   3       51.45       48.68      0.99 o
   2   7   3       89.89       90.36      3.14 o
   3   7   3        7.71        8.23      0.57 o
   4   7   3        1.77        1.05      0.63 o
   5   7   3        3.52        2.79      0.71 o
   6   7   3        4.36        4.18      0.70 o
   7   7   3        2.67        2.60      0.57 o
   8   7   3       27.48       31.69      0.75 o
  -7   8   3        4.48        2.78      0.31 o
  -6   8   3        0.11        0.54      0.29 o
  -5   8   3        0.89        0.39      0.47 o
  -4   8   3        0.88        0.74      0.40 o
  -3   8   3        0.04        0.39      0.33 o
  -2   8   3        0.25        0.65      0.36 o
  -1   8   3        6.08        5.15      0.36 o
   0   8   3       29.11       30.30      0.78 o
   1   8   3        0.44        0.46      0.40 o
   2   8   3        2.85        2.27      0.41 o
   3   8   3        4.18        5.29      0.67 o
   4   8   3        3.90        3.56      0.64 o
   5   8   3       12.52       15.22      0.79 o
   6   8   3        4.08        6.30      0.38 o
  -4   9   3        1.26        0.94      0.32 o
  -3   9   3       18.99       19.30      0.67 o
  -2   9   3        0.11        0.46      0.24 o
  -1   9   3       21.04       23.97      0.46 o
   0   9   3        0.78        0.31      0.24 o
   1   9   3        0.04        0.01      0.30 o
   2   9   3        0.21        0.12      0.25 o
   3   9   3        6.20        6.07      0.32 o
   4   9   3        0.01       -0.20      0.20 o
 -12   0   4       10.78        9.66      0.46 o
 -10   0   4       16.59       16.07      1.16 o
  -8   0   4      137.32      131.35      2.25 o
  -6   0   4      469.56      489.63      6.55 o
  -4   0   4     3214.44     3108.18      8.42 o
  -2   0   4      765.17      712.90      4.24 o
   0   0   4     2534.92     2714.53     29.29 o
   2   0   4    14803.78    15541.09     92.34 o
   4   0   4      657.11      772.52      5.84 o
   6   0   4      160.57      147.88      2.36 o
   8   0   4       93.37       99.04      2.06 o
  10   0   4        0.00        0.14      0.62 o
  12   0   4        1.72        2.23      0.28 o
 -12   1   4        5.74        6.31      0.34 o
 -11   1   4        0.04        0.25      0.41 o
 -10   1   4       46.38       43.18      1.13 o
  -9   1   4       13.96       12.48      0.87 o
  -8   1   4      125.50      143.05      1.64 o
  -7   1   4      104.28       98.22      2.35 o
  -6   1   4        0.11        0.15      0.66 o
  -5   1   4      341.86      342.41      4.59 o
  -4   1   4      849.01      817.20      4.21 o
  -3   1   4       30.25       30.03      0.83 o
  -2   1   4     1489.75     1405.59      5.70 o
  -1   1   4      263.25      259.99      1.70 o
   0   1   4       46.75       29.87      0.68 o
   1   1   4     1957.98     2047.91     22.97 o
   2   1   4     1084.48     1177.10      4.80 o
   3   1   4      689.49      760.11      4.10 o
   4   1   4      266.22      275.30      2.82 o
   5   1   4      132.36      132.01      5.26 o
   6   1   4      119.65      127.31      2.44 o
   7   1   4       31.69       32.35      1.64 o
   8   1   4      124.59      113.82      1.57 o
   9   1   4       11.03        9.03      0.60 o
  10   1   4        1.08        0.14      0.46 o
  11   1   4        0.93        1.20      0.42 o
  12   1   4       18.30       16.87      0.39 o
 -12   2   4        7.07        6.65      0.81 o
 -11   2   4        3.21        2.50      0.40 o
 -10   2   4        3.05        2.71      0.63 o
  -9   2   4        1.21       -0.31      1.02 o
  -8   2   4      270.64      270.64      4.05 o
  -7   2   4       47.33       48.05      1.69 o
  -6   2   4        5.55        5.19      1.15 o
  -5   2   4       13.49       15.22      1.06 o
  -4   2   4      238.52      232.59      2.50 o
  -3   2   4        0.00        0.72      0.46 o
  -2   2   4        7.60        5.44      0.78 o
  -1   2   4     9937.69     9480.24     55.66 o
   0   2   4     1968.55     1963.68      4.65 o
   1   2   4       17.57       13.80      1.80 o
   2   2   4      444.99      421.55      3.03 o
   3   2   4       30.27       26.48      0.74 o
   4   2   4      746.88      847.28      5.52 o
   5   2   4       11.48       10.24      0.81 o
   6   2   4      163.15      158.46      4.88 o
   7   2   4        6.90        6.54      0.60 o
   8   2   4       64.52       64.23      1.22 o
   9   2   4       33.35       28.91      1.18 o
  10   2   4        4.97        4.74      0.68 o
  11   2   4        1.29        1.07      0.38 o
 -11   3   4       14.93       15.68      0.59 o
 -10   3   4        7.90        8.47      0.68 o
  -9   3   4        8.37        9.45      1.26 o
  -8   3   4       68.08       65.89      2.18 o
  -7   3   4       42.84       42.46      1.43 o
  -6   3   4       78.65       76.72      2.99 o
  -5   3   4      235.50      234.01      4.82 o
  -4   3   4       32.68       42.80      1.26 o
  -3   3   4       94.09       84.35      2.13 o
  -2   3   4      722.27      730.72      6.02 o
  -1   3   4        0.15        1.51      0.48 o
   0   3   4      283.78      263.16      2.03 o
   1   3   4      211.63      239.70      2.66 o
   2   3   4       22.39       17.53      0.87 o
   3   3   4       39.90       38.60      1.29 o
   4   3   4       29.53       36.32      1.27 o
   5   3   4        0.84        3.70      1.30 o
   6   3   4       29.31       25.20      2.00 o
   7   3   4      151.95      141.48      2.36 o
   8   3   4        3.70        3.92      0.78 o
   9   3   4        4.92        4.96      0.74 o
  10   3   4        3.34        2.81      0.50 o
  11   3   4        0.90        1.18      0.26 o
 -11   4   4        0.16       -0.08      0.43 o
 -10   4   4        7.46        9.14      0.88 o
  -9   4   4        7.55        8.49      0.85 o
  -8   4   4       23.08       25.42      1.52 o
  -7   4   4      121.02      129.42      2.70 o
  -6   4   4       26.78       24.91      1.10 o
  -5   4   4        2.55        3.31      1.57 o
  -4   4   4        4.34        2.62      0.86 o
  -3   4   4       18.75       25.43      1.14 o
  -2   4   4        4.15       10.84      3.00 o
  -1   4   4     4427.86     4643.28    113.71 o
   0   4   4      962.43      955.56     17.90 o
   1   4   4      166.36      149.22      3.52 o
   2   4   4       88.20      105.62      5.02 o
   3   4   4        1.83        2.10      0.71 o
   4   4   4      162.05      182.33     10.79 o
   5   4   4        1.11        2.21      1.36 o
   6   4   4       84.97       86.68      4.40 o
   7   4   4        0.01        0.25      0.62 o
   8   4   4       47.50       50.73      1.55 o
   9   4   4       16.04       17.09      0.95 o
  10   4   4        0.48        0.61      0.39 o
 -10   5   4       25.31       25.26      0.47 o
  -9   5   4        5.43        7.81      0.52 o
  -8   5   4        3.32        3.95      0.51 o
  -7   5   4       63.68       67.40      1.12 o
  -6   5   4       89.34       91.98      1.33 o
  -5   5   4       46.50       45.56      0.74 o
  -4   5   4        2.65        4.12      1.16 o
  -3   5   4      181.18      169.15      2.82 o
  -2   5   4       23.29       23.03      1.74 o
  -1   5   4       31.34       29.73      2.06 o
   0   5   4       11.36       11.25      1.53 o
   1   5   4      169.90      173.83      4.34 o
   2   5   4        9.90       11.19      0.93 o
   3   5   4        0.62        1.65      1.11 o
   4   5   4       91.20       90.58      1.31 o
   5   5   4        7.59       11.08      0.94 o
   6   5   4        4.69        2.80      0.76 o
   7   5   4       50.66       53.05      1.53 o
   8   5   4        0.00        0.02      0.47 o
   9   5   4       15.70       19.63      0.61 o
  10   5   4        4.81        4.91      0.43 o
  -9   6   4        0.00        0.33      0.42 o
  -8   6   4        0.09       -0.06      0.47 o
  -7   6   4        4.41        4.95      0.66 o
  -6   6   4       29.57       28.97      0.67 o
  -5   6   4       16.96       15.66      0.53 o
  -4   6   4       61.97       55.75      1.02 o
  -3   6   4        3.87        7.70      0.56 o
  -2   6   4       28.18       28.53      1.27 o
  -1   6   4      153.30      152.93      4.25 o
   0   6   4      210.72      207.39      6.29 o
   1   6   4      677.61      655.40     16.85 o
   2   6   4      141.52      139.15      1.47 o
   3   6   4      100.48       94.84      1.35 o
   4   6   4       23.50       22.25      1.06 o
   5   6   4        1.81        1.37      0.62 o
   6   6   4       11.74       10.03      0.83 o
   7   6   4        5.02        4.99      0.73 o
   8   6   4        8.99        9.40      0.72 o
   9   6   4        7.97        7.88      0.53 o
  -8   7   4        1.33        1.06      0.43 o
  -7   7   4       19.55       18.08      0.71 o
  -6   7   4        2.75        1.92      0.56 o
  -5   7   4        2.00        2.08      0.35 o
  -4   7   4        8.53        8.80      0.50 o
  -3   7   4       67.12       58.49      0.92 o
  -2   7   4       17.27       16.40      0.99 o
  -1   7   4       25.35       29.16      1.20 o
   0   7   4       22.53       26.25      0.78 o
   1   7   4       34.49       30.11      1.25 o
   2   7   4       37.58       36.27      0.90 o
   3   7   4        1.20        1.41      0.60 o
   4   7   4        1.09        0.73      0.60 o
   5   7   4        5.39        7.53      0.78 o
   6   7   4        6.14        6.13      0.69 o
   7   7   4        9.17       10.98      0.69 o
   8   7   4        2.08        2.88      0.39 o
  -6   8   4        9.07        8.26      0.44 o
  -5   8   4        0.02        0.04      0.44 o
  -4   8   4       26.73       24.58      0.56 o
  -3   8   4        0.22        0.07      0.32 o
  -2   8   4       34.91       39.17      0.65 o
  -1   8   4       43.23       45.11      1.16 o
   0   8   4       11.82        9.77      0.44 o
   1   8   4       60.32       60.98      1.03 o
   2   8   4       14.25       15.45      0.87 o
   3   8   4       11.73       11.40      0.81 o
   4   8   4        0.13       -0.02      0.55 o
   5   8   4        0.97        0.83      0.49 o
   6   8   4        0.45        0.23      0.28 o
  -3   9   4        1.79        1.37      0.39 o
  -2   9   4        5.09        4.70      0.28 o
  -1   9   4        6.09        7.29      0.32 o
   0   9   4        0.68        0.95      0.25 o
   1   9   4        0.03       -0.15      0.23 o
   2   9   4        0.32        0.07      0.23 o
   3   9   4        2.88        2.62      0.27 o
   4   9   4        3.72        3.92      0.30 o
 -11   0   5        5.23        5.82      0.58 o
  -9   0   5      140.94      131.48      2.81 o
  -7   0   5        0.70        1.79      1.44 o
  -5   0   5     4713.28     4942.50     19.82 o
  -3   0   5       49.00       25.78      1.01 o
  -1   0   5      119.93      122.38      4.78 o
   1   0   5    11197.76     9880.94     58.18 o
   3   0   5     8091.51     9725.60    396.54 o
   5   0   5      227.68      197.08      5.25 o
   7   0   5      596.43      648.39      7.83 o
   9   0   5       49.21       45.60      1.50 o
  11   0   5        1.30        1.38      0.53 o
 -12   1   5        1.17        0.90      0.27 o
 -11   1   5        3.99        4.63      0.46 o
 -10   1   5       64.21       63.42      1.51 o
  -9   1   5      114.06      105.19      3.00 o
  -8   1   5        2.49        3.49      0.61 o
  -7   1   5        0.14        0.68      0.98 o
  -6   1   5       20.72       23.39      1.17 o
  -5   1   5     2065.96     2141.64      7.73 o
  -4   1   5      111.53      118.37      1.71 o
  -3   1   5       10.82       12.55      0.61 o
  -2   1   5      121.17      110.73      2.84 o
  -1   1   5     3254.36     3452.72      9.96 o
   0   1   5       76.41       56.73      0.55 o
   1   1   5      305.53      318.76      2.13 o
   2   1   5      436.78      433.40      2.18 o
   3   1   5      150.97      180.08      3.31 o
   4   1   5        1.97        0.60      0.49 o
   5   1   5       44.00       43.19      1.34 o
   6   1   5        1.91       -0.15      0.67 o
   7   1   5        2.90        2.92      0.49 o
   8   1   5       33.00       28.23      0.87 o
   9   1   5        4.80        6.31      0.58 o
  10   1   5       12.12       10.63      0.82 o
  11   1   5        2.96        4.16      0.82 o
 -12   2   5        0.03        0.13      0.25 o
 -11   2   5        0.10       -0.08      0.35 o
 -10   2   5       22.38       24.10      0.79 o
  -9   2   5       45.94       38.05      1.15 o
  -8   2   5      243.59      231.47      3.74 o
  -7   2   5       48.57       52.59      1.77 o
  -6   2   5       10.16        9.99      1.36 o
  -5   2   5      898.90      904.33      5.31 o
  -4   2   5       64.21       52.34      1.48 o
  -3   2   5      433.68      433.63      4.74 o
  -2   2   5     2560.47     2387.67      8.06 o
  -1   2   5       60.77       70.07      1.09 o
   0   2   5      426.52      407.91      8.53 o
   1   2   5      247.32      283.72      2.49 o
   2   2   5      420.56      445.72      2.69 o
   3   2   5      261.09      323.52      3.81 o
   4   2   5        2.57        1.15      0.57 o
   5   2   5       41.89       48.46      1.53 o
   6   2   5       15.54       19.53      1.20 o
   7   2   5      371.62      355.46      4.39 o
   8   2   5        0.86        0.55      0.65 o
   9   2   5        5.50        4.76      0.76 o
  10   2   5        2.27        2.09      0.62 o
  11   2   5        2.05        1.96      0.30 o
 -11   3   5        3.90        3.26      0.42 o
 -10   3   5       63.44       68.21      1.73 o
  -9   3   5       10.02        8.05      0.54 o
  -8   3   5      143.42      162.61      3.20 o
  -7   3   5       48.20       53.76      1.32 o
  -6   3   5       74.64       71.97      3.05 o
  -5   3   5      186.79      225.18     10.12 o
  -4   3   5       56.68       59.63      1.54 o
  -3   3   5      139.34      119.47      1.97 o
  -2   3   5      690.16      728.48      6.70 o
  -1   3   5      278.83      284.88      8.80 o
   0   3   5      490.75      445.74     12.87 o
   1   3   5        3.76        6.25      0.67 o
   2   3   5      146.32       97.62      1.82 o
   3   3   5        3.95        1.45      0.55 o
   4   3   5      167.92      146.20      3.79 o
   5   3   5        6.18        7.06      1.38 o
   6   3   5       26.53       24.91      1.29 o
   7   3   5       11.15        9.67      0.84 o
   8   3   5        8.37        7.81      0.80 o
   9   3   5        2.52        2.66      0.75 o
  10   3   5        0.00        0.22      0.54 o
  11   3   5        3.18        4.80      0.36 o
 -11   4   5       22.89       26.15      0.77 o
 -10   4   5        0.19        0.46      0.65 o
  -9   4   5        0.45        0.64      0.56 o
  -8   4   5      191.47      194.52      3.32 o
  -7   4   5        7.31        8.93      1.04 o
  -6   4   5       10.77       15.93      0.70 o
  -5   4   5       52.75       45.17      2.35 o
  -4   4   5       87.03       74.11      1.83 o
  -3   4   5      127.72      131.77      2.29 o
  -2   4   5      499.22      391.07      8.84 o
  -1   4   5      414.27      403.89      5.72 o
   0   4   5      114.24      132.91      2.76 o
   1   4   5      120.40      113.62      2.21 o
   2   4   5       29.41       25.36      1.50 o
   3   4   5        8.37       11.30      0.93 o
   4   4   5       11.66       20.75      1.65 o
   5   4   5       91.87       89.12      2.95 o
   6   4   5       13.12       10.89      0.87 o
   7   4   5       74.75       69.90      1.77 o
   8   4   5        8.29        8.39      0.90 o
   9   4   5       13.51       14.96      0.97 o
  10   4   5        0.12       -0.14      0.34 o
 -10   5   5       37.42       40.81      0.55 o
  -9   5   5       25.79       26.99      0.73 o
  -8   5   5       38.37       45.45      1.50 o
  -7   5   5       15.65       13.34      0.90 o
  -6   5   5        0.72        0.93      0.37 o
  -5   5   5       33.59       30.55      0.64 o
  -4   5   5      113.27      101.62      1.48 o
  -3   5   5       69.39       61.61      2.63 o
  -2   5   5      197.62      190.00      4.45 o
  -1   5   5       31.92       26.80      1.87 o
   0   5   5      455.29      431.49      6.57 o
   1   5   5        8.88        7.29      0.94 o
   2   5   5       18.62       13.55      1.25 o
   3   5   5       27.88       25.90      1.30 o
   4   5   5        1.14        1.07      0.54 o
   5   5   5       20.94       23.01      1.09 o
   6   5   5        0.47       -0.01      0.68 o
   7   5   5        0.12        0.33      0.71 o
   8   5   5        3.37        2.45      0.66 o
   9   5   5        0.18        0.03      0.37 o
  10   5   5        0.04        0.45      0.31 o
  -9   6   5        0.08       -0.01      0.40 o
  -8   6   5       15.27       15.75      0.88 o
  -7   6   5        7.70        9.05      0.51 o
  -6   6   5       49.69       54.59      0.84 o
  -5   6   5        1.21        1.51      0.36 o
  -4   6   5      114.10       94.15      1.44 o
  -3   6   5        0.43        0.90      0.41 o
  -2   6   5       73.29       60.74      2.51 o
  -1   6   5       89.71       85.31      1.72 o
   0   6   5        0.76        1.19      1.17 o
   1   6   5        6.33        9.76      0.56 o
   2   6   5      214.31      214.16      2.34 o
   3   6   5       16.15       17.76      0.98 o
   4   6   5       72.33       72.34      1.71 o
   5   6   5       53.20       48.56      1.46 o
   6   6   5        0.29        0.27      0.66 o
   7   6   5        9.53        9.83      0.79 o
   8   6   5       20.31       23.83      0.56 o
   9   6   5       10.22       11.41      0.53 o
  -8   7   5        9.50       10.36      0.57 o
  -7   7   5        2.56        2.68      0.64 o
  -6   7   5        6.14        5.58      0.46 o
  -5   7   5        0.09       -0.06      0.34 o
  -4   7   5       39.27       29.95      0.69 o
  -3   7   5       10.19       11.16      0.52 o
  -2   7   5       13.86       13.95      0.97 o
  -1   7   5        2.43        2.04      0.62 o
   0   7   5      158.52      170.28      4.17 o
   1   7   5        0.20        0.60      0.49 o
   2   7   5        0.34        0.60      0.60 o
   3   7   5        3.64        3.47      0.71 o
   4   7   5        1.55        0.91      0.66 o
   5   7   5        3.91        4.84      0.67 o
   6   7   5        0.11        0.36      0.56 o
   7   7   5        2.33        2.90      0.36 o
   8   7   5        6.74        7.24      0.40 o
  -6   8   5        3.06        2.31      0.41 o
  -5   8   5        0.49        0.33      0.47 o
  -4   8   5        6.06        4.90      0.31 o
  -3   8   5        3.96        4.84      0.39 o
  -2   8   5        3.17        2.11      0.30 o
  -1   8   5        8.66        8.12      0.37 o
   0   8   5       26.77       27.92      0.91 o
   1   8   5       15.53       15.58      0.61 o
   2   8   5        2.39        2.57      0.44 o
   3   8   5        6.71        7.19      0.71 o
   4   8   5        2.80        2.83      0.43 o
   5   8   5        2.63        2.31      0.37 o
   6   8   5        0.05        0.24      0.25 o
  -3   9   5        0.67        1.64      0.36 o
  -2   9   5        4.02        4.03      0.34 o
  -1   9   5        2.94        3.57      0.26 o
   0   9   5       11.92       11.34      0.38 o
   1   9   5        0.05       -0.05      0.21 o
   2   9   5        0.24        0.04      0.22 o
   3   9   5        2.57        2.26      0.29 o
 -12   0   6        4.10        3.97      0.54 o
 -10   0   6       16.26       20.67      0.90 o
  -8   0   6        0.39       -0.20      0.82 o
  -6   0   6        5.36       13.16      1.33 o
  -4   0   6       13.70       20.37      1.10 o
  -2   0   6     1237.72     1211.05      6.57 o
   0   0   6     2499.13     2419.65      8.44 o
   2   0   6     2890.12     3213.00     25.85 o
   4   0   6      984.99     1358.49     47.38 o
   6   0   6      254.48      310.54      5.36 o
   8   0   6        9.40        7.71      0.85 o
  10   0   6        0.00       -0.16      0.59 o
 -12   1   6       13.33       13.90      0.37 o
 -11   1   6        0.65       -0.11      0.38 o
 -10   1   6       18.05       22.44      0.64 o
  -9   1   6        3.34        4.15      0.56 o
  -8   1   6      100.45       96.72      1.65 o
  -7   1   6        2.58        1.72      0.93 o
  -6   1   6       65.12       62.61      1.81 o
  -5   1   6       23.96       21.40      0.94 o
  -4   1   6      446.22      534.25      3.73 o
  -3   1   6        8.67        5.49      0.51 o
  -2   1   6      924.93      827.68      3.28 o
  -1   1   6      219.77      233.83      1.55 o
   0   1   6      461.64      436.56      3.81 o
   1   1   6      115.28      119.71      1.20 o
   2   1   6     1427.88     1556.62      6.84 o
   3   1   6      154.45      166.04      2.20 o
   4   1   6     2707.27     3212.20     30.95 o
   5   1   6      101.50      109.70      2.09 o
   6   1   6       13.83       13.27      1.00 o
   7   1   6        5.41        3.91      0.50 o
   8   1   6       17.26       14.72      0.72 o
   9   1   6        0.01       -0.02      0.47 o
  10   1   6       14.17       16.02      0.95 o
  11   1   6        5.06        5.38      0.43 o
 -12   2   6        0.07       -0.07      0.36 o
 -11   2   6        2.62        1.19      0.35 o
 -10   2   6        0.46        0.75      0.44 o
  -9   2   6        4.09        4.68      0.63 o
  -8   2   6        6.53        9.78      0.87 o
  -7   2   6      228.59      220.80      3.43 o
  -6   2   6        2.48        7.36      1.46 o
  -5   2   6       35.79       43.19      1.33 o
  -4   2   6       12.19       17.94      0.89 o
  -3   2   6        0.00        0.46      0.46 o
  -2   2   6        4.53        7.51      0.54 o
  -1   2   6     1056.54     1097.65      8.20 o
   0   2   6        1.24        0.93      0.30 o
   1   2   6        0.48        0.05      0.34 o
   2   2   6        9.86        7.66      0.60 o
   3   2   6       93.20      118.31      1.71 o
   4   2   6       12.93       24.11      1.13 o
   5   2   6        5.11        5.42      1.06 o
   6   2   6      387.94      440.05      4.62 o
   7   2   6      179.42      167.76      3.13 o
   8   2   6       31.32       27.21      1.21 o
   9   2   6       54.64       43.42      1.41 o
  10   2   6        0.20        0.62      0.57 o
  11   2   6        0.04        0.05      0.23 o
 -11   3   6        1.49        0.86      0.37 o
 -10   3   6       11.95       10.82      0.75 o
  -9   3   6        5.74        4.69      0.48 o
  -8   3   6      141.35      149.86      1.97 o
  -7   3   6      436.52      434.36      5.60 o
  -6   3   6      251.70      242.21      5.33 o
  -5   3   6      154.07      153.13      8.27 o
  -4   3   6        0.24        2.05      0.67 o
  -3   3   6      119.25      103.14      1.89 o
  -2   3   6      380.99      385.35     10.20 o
  -1   3   6        6.63       10.89      0.61 o
   0   3   6        5.75        8.93      0.93 o
   1   3   6      367.71      367.71      3.46 o
   2   3   6      102.87      104.70      1.90 o
   3   3   6      100.26      114.58      2.19 o
   4   3   6       40.95       51.75      2.36 o
   5   3   6       82.60       81.44      3.02 o
   6   3   6       38.28       42.49      1.37 o
   7   3   6       37.19       28.45      1.21 o
   8   3   6        5.94        4.52      0.75 o
   9   3   6       12.12       10.13      0.88 o
  10   3   6        2.98        4.45      0.61 o
  11   3   6        0.07        0.11      0.24 o
 -11   4   6        0.57        0.49      0.37 o
 -10   4   6        7.15        7.13      0.46 o
  -9   4   6       14.96       14.34      0.87 o
  -8   4   6       22.91       24.87      0.93 o
  -7   4   6      106.30      109.68      2.47 o
  -6   4   6       40.28       36.91      0.88 o
  -5   4   6        6.92        7.69      1.69 o
  -4   4   6       85.12       83.90      1.95 o
  -3   4   6       34.04       23.63      1.10 o
  -2   4   6      442.45      430.22      6.06 o
  -1   4   6      139.71      154.61      3.66 o
   0   4   6        3.24        3.67      0.97 o
   1   4   6      185.21      152.83      2.59 o
   2   4   6       25.29       28.15      1.38 o
   3   4   6       16.68       16.19      1.01 o
   4   4   6      135.92      136.81      3.97 o
   5   4   6       35.64       37.18      1.12 o
   6   4   6       33.13       32.56      1.33 o
   7   4   6       94.03      105.68      2.14 o
   8   4   6       45.80       46.28      1.48 o
   9   4   6       13.73       11.94      0.87 o
  10   4   6        2.00        1.47      0.36 o
 -10   5   6        9.13        9.05      0.44 o
  -9   5   6       11.86       14.55      0.69 o
  -8   5   6        0.73        0.88      0.50 o
  -7   5   6       81.18       82.96      1.70 o
  -6   5   6        0.93        1.67      0.45 o
  -5   5   6        5.57        7.65      0.56 o
  -4   5   6       12.56       16.07      0.87 o
  -3   5   6        5.52        4.32      1.55 o
  -2   5   6       19.59       21.09      1.71 o
  -1   5   6       13.22       11.31      1.53 o
   0   5   6        1.68        5.00      1.26 o
   1   5   6        6.81        3.42      0.90 o
   2   5   6       36.33       37.59      1.54 o
   3   5   6        5.01        2.88      1.05 o
   4   5   6       36.78       36.37      1.88 o
   5   5   6        0.06       -0.17      0.65 o
   6   5   6       26.24       25.86      1.21 o
   7   5   6       44.82       41.42      1.40 o
   8   5   6        0.79        1.46      0.64 o
   9   5   6        8.02        6.70      0.43 o
  -9   6   6       10.29       10.46      0.57 o
  -8   6   6        4.37        4.60      0.70 o
  -7   6   6       17.12       17.89      0.88 o
  -6   6   6        4.33        3.74      0.41 o
  -5   6   6        2.02        2.32      0.38 o
  -4   6   6       18.30       20.66      0.75 o
  -3   6   6       30.07       33.94      0.88 o
  -2   6   6      116.77      102.56      2.09 o
  -1   6   6       69.17       70.26      1.50 o
   0   6   6        6.82        7.32      0.76 o
   1   6   6        1.42        2.67      0.46 o
   2   6   6        0.45        0.84      0.62 o
   3   6   6       38.15       38.41      1.30 o
   4   6   6       31.21       29.82      1.21 o
   5   6   6       11.40       11.32      0.90 o
   6   6   6        2.39        3.21      0.65 o
   7   6   6        1.22        2.83      0.63 o
   8   6   6        9.13        8.44      0.63 o
   9   6   6        1.98        1.05      0.31 o
  -8   7   6        0.35        0.79      0.40 o
  -7   7   6        4.73        5.66      0.67 o
  -6   7   6       10.59       11.44      0.50 o
  -5   7   6        0.64        0.02      0.33 o
  -4   7   6        0.16        0.28      0.36 o
  -3   7   6        3.75        6.16      0.43 o
  -2   7   6        7.23        9.73      0.90 o
  -1   7   6       11.46        8.87      0.54 o
   0   7   6       10.31       11.11      0.49 o
   1   7   6       37.34       36.86      1.24 o
   2   7   6       24.71       22.18      1.05 o
   3   7   6        7.70        7.53      0.77 o
   4   7   6        0.46        0.12      0.65 o
   5   7   6        2.28        2.54      0.65 o
   6   7   6        0.05        0.57      0.51 o
   7   7   6       14.60       15.38      0.77 o
  -6   8   6        1.23        1.17      0.38 o
  -5   8   6        3.86        4.67      0.34 o
  -4   8   6        0.31       -0.04      0.24 o
  -3   8   6        2.82        3.96      0.37 o
  -2   8   6        5.67        5.21      0.40 o
  -1   8   6       28.14       27.52      0.50 o
   0   8   6        7.38        8.26      0.39 o
   1   8   6       11.32       12.33      0.56 o
   2   8   6        2.08        2.21      0.44 o
   3   8   6        3.75        4.21      0.45 o
   4   8   6        0.48        0.41      0.37 o
   5   8   6        1.44        1.15      0.34 o
   6   8   6        9.27       10.63      0.50 o
  -3   9   6        0.15        0.56      0.36 o
  -2   9   6        0.53        0.49      0.26 o
  -1   9   6        8.65        8.80      0.39 o
   0   9   6        0.54        0.86      0.31 o
   1   9   6        1.09        0.77      0.20 o
   2   9   6        0.01        0.03      0.38 o
   3   9   6        0.46        0.92      0.31 o
 -11   0   7        0.97        2.52      0.49 o
  -9   0   7       11.99        9.21      0.72 o
  -7   0   7      371.92      349.63      6.23 o
  -5   0   7       13.92       18.74      0.93 o
  -3   0   7       16.81       11.32      0.88 o
  -1   0   7     4398.38     4468.56     13.71 o
   1   0   7      122.94      189.94      3.65 o
   3   0   7     2262.83     2684.37     48.12 o
   5   0   7      406.57      396.31      5.96 o
   7   0   7       23.77       23.79      1.04 o
   9   0   7       26.05       22.96      1.12 o
  11   0   7        0.05        0.52      0.46 o
 -12   1   7        0.00        0.18      0.22 o
 -11   1   7        0.34       -0.06      0.37 o
 -10   1   7        2.87        2.83      0.41 o
  -9   1   7        7.23        8.52      0.51 o
  -8   1   7       13.16       13.15      0.64 o
  -7   1   7      103.37      104.15      2.48 o
  -6   1   7        5.01        5.45      0.87 o
  -5   1   7      403.02      433.28      6.37 o
  -4   1   7       59.74       64.09      1.42 o
  -3   1   7     1015.04     1074.97      8.36 o
  -2   1   7      411.93      389.24      3.51 o
  -1   1   7      331.38      322.63      2.76 o
   0   1   7       93.77       87.19      1.11 o
   1   1   7       20.31       14.64      0.52 o
   2   1   7      597.26      664.29      4.21 o
   3   1   7     1157.07     1172.37     12.92 o
   4   1   7       85.87       99.97      1.93 o
   5   1   7       90.66      120.03      3.42 o
   6   1   7      102.84       96.11      3.07 o
   7   1   7      212.09      192.54      2.02 o
   8   1   7        1.10        0.59      0.53 o
   9   1   7       31.92       24.62      0.82 o
  10   1   7        0.28        0.55      0.57 o
  11   1   7       20.94       27.18      0.53 o
 -12   2   7        3.25        4.65      0.39 o
 -11   2   7        7.31        7.73      0.43 o
 -10   2   7        0.40        0.61      0.42 o
  -9   2   7       19.58       20.25      0.73 o
  -8   2   7        2.48        1.66      0.40 o
  -7   2   7       15.72       13.30      0.52 o
  -6   2   7       60.83       59.30      2.66 o
  -5   2   7       48.22       49.20      1.43 o
  -4   2   7      133.58      124.25      2.07 o
  -3   2   7        2.03        1.74      0.50 o
  -2   2   7       90.76      104.01      1.58 o
  -1   2   7      883.73      935.11     26.15 o
   0   2   7      276.97      340.31      4.11 o
   1   2   7      321.21      379.10      2.98 o
   2   2   7       10.51       11.92      0.62 o
   3   2   7     1797.06     2009.43      8.89 o
   4   2   7      151.16      161.17      4.46 o
   5   2   7      151.56      142.84      5.51 o
   6   2   7       52.72       52.65      2.09 o
   7   2   7       43.75       35.45      0.97 o
   8   2   7       96.37       83.26      1.94 o
   9   2   7        3.82        1.78      0.65 o
  10   2   7        6.66        6.70      0.54 o
  11   2   7        0.57        0.83      0.26 o
 -11   3   7        4.95        5.16      0.38 o
 -10   3   7       15.49       17.41      0.75 o
  -9   3   7       10.74        9.59      0.53 o
  -8   3   7       83.55       92.86      1.94 o
  -7   3   7      179.28      168.04      2.07 o
  -6   3   7      258.06      231.04      5.20 o
  -5   3   7      512.16      547.74     17.05 o
  -4   3   7       69.82       52.94      2.46 o
  -3   3   7      290.90      337.76      8.59 o
  -2   3   7      659.58      713.51     18.48 o
  -1   3   7      736.36      847.36      7.59 o
   0   3   7     1333.61     1620.39     10.35 o
   1   3   7      258.54      277.40      3.60 o
   2   3   7       10.06       12.89      1.43 o
   3   3   7        1.44        3.04      0.70 o
   4   3   7        4.97        3.88      1.19 o
   5   3   7       93.44       98.30      3.32 o
   6   3   7      448.08      430.08      3.45 o
   7   3   7       55.43       50.87      1.56 o
   8   3   7        4.20        3.06      0.72 o
   9   3   7        4.62        3.08      0.72 o
  10   3   7        0.46        0.83      0.37 o
 -11   4   7        1.75        1.81      0.33 o
 -10   4   7        1.21        1.14      0.61 o
  -9   4   7        0.30       -0.21      0.45 o
  -8   4   7       72.30       73.46      1.39 o
  -7   4   7       45.66       53.31      1.81 o
  -6   4   7        2.45        0.91      0.60 o
  -5   4   7      128.64      127.90      5.53 o
  -4   4   7        0.02        5.22      4.45 o
  -3   4   7      181.24      161.95      3.91 o
  -2   4   7      441.54      458.00      6.38 o
  -1   4   7        4.94        6.95      1.22 o
   0   4   7      102.44      113.00      3.15 o
   1   4   7       28.62       37.59      1.40 o
   2   4   7       67.26       76.04      2.53 o
   3   4   7       25.03       31.11      3.18 o
   4   4   7       12.39       13.85      1.68 o
   5   4   7      390.66      401.39      3.33 o
   6   4   7       10.47        7.77      0.86 o
   7   4   7      132.74      123.20      2.26 o
   8   4   7       62.56       63.01      1.62 o
   9   4   7        1.25        0.65      0.57 o
  10   4   7        0.42        0.18      0.39 o
 -10   5   7        6.53        6.71      0.37 o
  -9   5   7        9.96       11.39      0.54 o
  -8   5   7        0.10        0.01      0.48 o
  -7   5   7        6.47        5.66      0.69 o
  -6   5   7       18.59       12.80      0.92 o
  -5   5   7       29.91       30.59      0.89 o
  -4   5   7       31.26       36.90      1.85 o
  -3   5   7       81.49       87.95      1.64 o
  -2   5   7       42.19       30.00      2.08 o
  -1   5   7       63.70       63.77      2.79 o
   0   5   7      109.63      132.38      3.79 o
   1   5   7        5.92        4.73      1.25 o
   2   5   7      154.18      146.53      2.87 o
   3   5   7        3.50        3.60      0.63 o
   4   5   7       46.40       44.61      1.41 o
   5   5   7        1.02        0.70      0.68 o
   6   5   7      128.28      127.70      2.26 o
   7   5   7        3.54        5.07      0.73 o
   8   5   7        0.04        0.16      0.52 o
   9   5   7        0.23       -0.20      0.33 o
  -9   6   7        0.03        0.35      0.38 o
  -8   6   7        0.65        0.23      0.60 o
  -7   6   7        4.93        4.74      0.49 o
  -6   6   7       62.07       55.72      2.51 o
  -5   6   7       28.21       27.62      0.81 o
  -4   6   7        5.88        3.11      0.51 o
  -3   6   7       48.46       45.46      1.52 o
  -2   6   7      264.62      248.38      3.18 o
  -1   6   7        3.54        3.28      0.50 o
   0   6   7       20.66       23.06      0.72 o
   1   6   7       12.78       16.33      0.64 o
   2   6   7        1.99        2.09      0.65 o
   3   6   7        2.52        3.71      0.66 o
   4   6   7        1.10        2.45      0.66 o
   5   6   7       44.95       43.06      1.34 o
   6   6   7        6.85        6.27      0.74 o
   7   6   7       25.32       25.27      0.66 o
   8   6   7        7.12        6.07      0.54 o
  -8   7   7       16.56       18.56      0.42 o
  -7   7   7        0.02        0.03      0.51 o
  -6   7   7        4.69        5.40      0.36 o
  -5   7   7       20.66       19.62      0.46 o
  -4   7   7        1.52        2.85      0.39 o
  -3   7   7        8.24        7.33      0.56 o
  -2   7   7        0.18        1.45      0.65 o
  -1   7   7        0.17        0.42      0.41 o
   0   7   7        7.74        7.89      0.44 o
   1   7   7        2.25        2.10      0.43 o
   2   7   7       80.71       79.20      1.66 o
   3   7   7       49.83       49.86      1.38 o
   4   7   7       17.08       17.97      0.94 o
   5   7   7        3.65        3.20      0.64 o
   6   7   7       10.96       12.45      0.52 o
   7   7   7        0.47        0.86      0.26 o
  -6   8   7        7.98        6.12      0.41 o
  -5   8   7        0.13        0.16      0.41 o
  -4   8   7        2.72        1.82      0.24 o
  -3   8   7        5.04        5.44      0.36 o
  -2   8   7       39.74       38.12      0.66 o
  -1   8   7        7.23        6.29      0.47 o
   0   8   7        3.23        3.75      0.38 o
   1   8   7        1.75        1.62      0.36 o
   2   8   7        4.10        4.77      0.44 o
   3   8   7        3.92        3.66      0.43 o
   4   8   7        1.17        1.15      0.36 o
   5   8   7        2.17        2.65      0.31 o
  -3   9   7        2.88        3.16      0.37 o
  -2   9   7        1.40        1.34      0.24 o
  -1   9   7        4.97        5.88      0.33 o
   0   9   7        7.47        7.53      0.35 o
   1   9   7        2.56        2.81      0.25 o
   2   9   7        1.11        0.69      0.34 o
 -12   0   8        8.05        8.17      0.54 o
 -10   0   8        0.63        1.60      0.54 o
  -8   0   8        3.80        2.86      0.61 o
  -6   0   8        0.06        1.29      1.23 o
  -4   0   8     2817.59     2594.97     12.26 o
  -2   0   8       59.02      106.93      2.28 o
   0   0   8      307.57      390.23      4.44 o
   2   0   8      397.95      418.54      2.30 o
   4   0   8       13.74       16.53      1.48 o
   6   0   8        0.48        0.75      1.26 o
   8   0   8      275.12      246.59      3.31 o
  10   0   8        3.61        3.60      0.65 o
 -12   1   8       10.44       11.71      0.30 o
 -11   1   8        0.40        0.63      0.36 o
 -10   1   8       13.52       11.24      0.50 o
  -9   1   8        3.52        3.79      0.46 o
  -8   1   8       84.39       72.86      1.16 o
  -7   1   8       48.78       49.79      0.86 o
  -6   1   8      873.06      874.06      9.44 o
  -5   1   8       19.38       20.36      0.97 o
  -4   1   8      122.45      126.35      2.79 o
  -3   1   8       49.63       50.54      1.24 o
  -2   1   8      116.36      110.29      1.35 o
  -1   1   8      164.37      168.96      1.73 o
   0   1   8       15.08       15.34      0.34 o
   1   1   8        0.50        3.63      0.43 o
   2   1   8      436.63      494.05     10.69 o
   3   1   8      553.40      599.93      7.41 o
   4   1   8      359.24      381.91      4.11 o
   5   1   8       74.70       80.13      3.29 o
   6   1   8      421.47      428.06      4.81 o
   7   1   8       20.07       17.35      0.77 o
   8   1   8        0.06       -0.12      0.73 o
   9   1   8        3.47        3.63      0.54 o
  10   1   8        0.74        1.79      0.63 o
  11   1   8        1.40        1.58      0.26 o
 -11   2   8        1.17        1.09      0.32 o
 -10   2   8        6.30        7.02      0.41 o
  -9   2   8       40.69       35.49      1.19 o
  -8   2   8       96.35       91.14      1.20 o
  -7   2   8       88.34       92.32      0.97 o
  -6   2   8      342.51      321.01      5.93 o
  -5   2   8      457.41      449.71      4.50 o
  -4   2   8      120.75      142.83      5.38 o
  -3   2   8       24.31       39.25      1.16 o
  -2   2   8       73.43       78.51      3.48 o
  -1   2   8        0.01        2.76      0.82 o
   0   2   8      729.52      834.70      6.77 o
   1   2   8      499.82      517.45      6.56 o
   2   2   8        9.42        9.64      0.56 o
   3   2   8        2.71        2.27      0.63 o
   4   2   8       97.06       94.81      3.97 o
   5   2   8      117.09      123.74      2.50 o
   6   2   8       66.91       63.06      1.01 o
   7   2   8        0.14       -0.30      0.45 o
   8   2   8      118.24      105.36      2.12 o
   9   2   8        4.26        3.61      0.70 o
  10   2   8        0.02       -0.01      0.31 o
  11   2   8        1.89        1.51      0.26 o
 -11   3   8        5.40        4.33      0.41 o
 -10   3   8        4.27        3.18      0.52 o
  -9   3   8        0.67        0.92      0.40 o
  -8   3   8       32.73       29.57      1.22 o
  -7   3   8       83.64       81.36      1.19 o
  -6   3   8       59.28       67.80      3.20 o
  -5   3   8       44.39       50.61      2.93 o
  -4   3   8      437.38      422.88     10.63 o
  -3   3   8      121.48      150.44     27.50 o
  -2   3   8      186.18      186.44      3.81 o
  -1   3   8      174.64      151.68      3.33 o
   0   3   8      118.53      149.49      3.27 o
   1   3   8      701.55      707.71      5.07 o
   2   3   8       18.49       15.42      1.26 o
   3   3   8       33.60       53.68      2.82 o
   4   3   8        5.22        4.51      1.28 o
   5   3   8       15.72       11.38      1.77 o
   6   3   8      123.10      120.14      2.20 o
   7   3   8       14.29       11.97      0.97 o
   8   3   8        0.01        0.17      0.66 o
   9   3   8        9.93       11.04      0.60 o
  10   3   8        0.86        1.26      0.35 o
 -10   4   8        0.19        0.20      0.32 o
  -9   4   8       20.10       23.74      1.95 o
  -8   4   8       20.23       18.11      0.78 o
  -7   4   8      256.21      272.80      2.60 o
  -6   4   8       21.94       24.92      1.35 o
  -5   4   8      459.99      457.27      9.72 o
  -4   4   8        0.03        1.68      1.21 o
  -3   4   8       77.06       90.66      3.03 o
  -2   4   8        1.73        0.53      1.10 o
  -1   4   8        7.89       13.49      1.36 o
   0   4   8      193.45      195.57      4.13 o
   1   4   8      180.20      191.30      6.48 o
   2   4   8       28.64       27.08      1.31 o
   3   4   8        8.74       10.04      1.01 o
   4   4   8       26.05       24.48      1.92 o
   5   4   8      107.37      105.93      2.05 o
   6   4   8       30.28       29.41      1.29 o
   7   4   8        0.18        0.25      0.64 o
   8   4   8       20.62       21.05      1.04 o
   9   4   8        0.68       -0.08      0.54 o
  10   4   8        0.27        0.48      0.24 o
 -10   5   8        0.11        0.25      0.37 o
  -9   5   8        1.36        1.50      0.46 o
  -8   5   8        0.21        1.10      0.49 o
  -7   5   8        4.60        3.68      0.52 o
  -6   5   8        0.47        0.38      0.63 o
  -5   5   8       18.95       14.57      0.66 o
  -4   5   8      227.56      224.92      2.59 o
  -3   5   8      294.34      312.06      5.91 o
  -2   5   8      147.01      152.05      4.15 o
  -1   5   8       41.15       37.97      2.19 o
   0   5   8        0.00        0.11      1.33 o
   1   5   8       59.12       57.69      2.60 o
   2   5   8       29.48       31.26      1.42 o
   3   5   8      124.81      138.19      1.90 o
   4   5   8       11.13       11.63      0.86 o
   5   5   8        0.00       -0.03      0.62 o
   6   5   8        2.39        2.56      0.77 o
   7   5   8        2.30        2.30      0.44 o
   8   5   8        0.01        0.31      0.52 o
   9   5   8        5.18        4.60      0.49 o
  -9   6   8       32.89       40.13      0.61 o
  -8   6   8        3.88        3.98      0.62 o
  -7   6   8        0.56        0.22      0.39 o
  -6   6   8        0.50        0.92      0.36 o
  -5   6   8       13.60       11.26      0.64 o
  -4   6   8       17.25       16.29      1.05 o
  -3   6   8       85.37       66.14      5.92 o
  -2   6   8        0.02        0.30      0.72 o
  -1   6   8       28.44       26.20      1.24 o
   0   6   8        0.19        0.62      0.47 o
   1   6   8        7.71        9.85      0.73 o
   2   6   8       15.83       13.61      0.85 o
   3   6   8       23.67       21.73      1.02 o
   4   6   8        4.00        4.04      0.75 o
   5   6   8       91.35       93.39      1.83 o
   6   6   8       10.77       11.65      0.58 o
   7   6   8        3.06        3.16      0.39 o
   8   6   8        2.08        1.47      0.41 o
  -8   7   8        0.61        0.94      0.31 o
  -7   7   8        1.96        3.58      0.54 o
  -6   7   8        3.38        3.80      0.44 o
  -5   7   8       29.98       25.96      0.61 o
  -4   7   8       32.12       30.05      0.79 o
  -3   7   8      119.99      124.21      3.96 o
  -2   7   8       22.85       19.65      0.71 o
  -1   7   8        8.04        9.65      0.58 o
   0   7   8        5.32        4.90      0.51 o
   1   7   8        0.13       -0.42      0.42 o
   2   7   8        9.61        9.07      0.58 o
   3   7   8       41.36       44.10      0.94 o
   4   7   8       35.86       38.08      0.86 o
   5   7   8        0.04        0.08      0.39 o
   6   7   8        0.02        0.31      0.32 o
   7   7   8        1.10        1.20      0.33 o
  -5   8   8        3.38        2.84      0.29 o
  -4   8   8        4.00        3.55      0.38 o
  -3   8   8        8.17        5.07      0.34 o
  -2   8   8        1.52        1.73      0.32 o
  -1   8   8        7.14        6.41      0.72 o
   0   8   8        9.63       10.25      0.45 o
   1   8   8        7.27        7.32      0.44 o
   2   8   8        0.03       -0.29      0.35 o
   3   8   8       16.14       17.87      0.54 o
   4   8   8        2.12        1.85      0.32 o
   5   8   8        6.69        6.94      0.49 o
  -2   9   8        0.82        0.69      0.35 o
  -1   9   8        6.98        7.04      0.46 o
   0   9   8        2.03        2.56      0.25 o
   1   9   8        0.33        0.26      0.30 o
 -11   0   9       64.07       73.04      2.07 o
  -9   0   9      237.55      209.38      3.57 o
  -7   0   9       16.52       13.04      0.67 o
  -5   0   9       78.85       86.23      1.88 o
  -3   0   9     5373.36     5309.02     18.20 o
  -1   0   9      231.12      259.38     11.09 o
   1   0   9      618.59      644.75      9.29 o
   3   0   9      623.60      574.72      6.83 o
   5   0   9      851.31      976.07     10.27 o
   7   0   9      270.86      216.55      3.09 o
   9   0   9        6.20        4.35      0.73 o
  11   0   9        0.00       -0.02      0.39 o
 -12   1   9        0.03        0.04      0.30 o
 -11   1   9        8.85       11.47      0.49 o
 -10   1   9        1.08        0.86      0.37 o
  -9   1   9       13.27       13.57      0.48 o
  -8   1   9        7.98        5.43      0.48 o
  -7   1   9       14.45       14.86      0.45 o
  -6   1   9       17.05       17.37      0.88 o
  -5   1   9       44.00       54.26      7.83 o
  -4   1   9       11.90        8.83      0.74 o
  -3   1   9       16.04       12.70      0.76 o
  -2   1   9        4.40        2.07      0.50 o
  -1   1   9     2829.63     3051.07     12.51 o
   0   1   9       66.82       74.76      1.13 o
   1   1   9     1010.14     1160.74      4.71 o
   2   1   9       70.67       82.30      1.09 o
   3   1   9     1514.55     1791.52     10.11 o
   4   1   9      227.26      220.34      3.24 o
   5   1   9       28.78       33.18      1.48 o
   6   1   9       12.12       13.73      0.60 o
   7   1   9        7.10        8.97      0.65 o
   8   1   9        0.04        0.38      0.43 o
   9   1   9       23.67       27.94      1.17 o
  10   1   9        0.30        0.31      0.32 o
  11   1   9        3.06        4.32      0.46 o
 -11   2   9       24.66       29.20      0.81 o
 -10   2   9       10.08       10.04      0.44 o
  -9   2   9       57.28       52.69      0.90 o
  -8   2   9        0.40        0.90      0.38 o
  -7   2   9      232.94      219.05      1.54 o
  -6   2   9      256.57      240.58      3.30 o
  -5   2   9      681.50      648.98     11.00 o
  -4   2   9      151.77      156.45     11.35 o
  -3   2   9      501.25      538.64     19.31 o
  -2   2   9       11.02       19.57      1.44 o
  -1   2   9        6.56        8.65      1.03 o
   0   2   9       11.01        6.60      0.90 o
   1   2   9      926.49      995.01      8.62 o
   2   2   9      170.06      183.75      2.32 o
   3   2   9       29.56       35.26      2.47 o
   4   2   9       34.20       36.38      1.85 o
   5   2   9      111.35      117.27      4.69 o
   6   2   9        0.17        0.38      0.46 o
   7   2   9      124.24      102.16      2.09 o
   8   2   9        7.53        5.77      0.84 o
   9   2   9        4.88        4.24      0.51 o
  10   2   9        0.33        0.34      0.29 o
 -11   3   9        0.02       -0.17      0.45 o
 -10   3   9        1.89        2.82      0.37 o
  -9   3   9        0.71        1.22      0.42 o
  -8   3   9        5.49        4.98      0.51 o
  -7   3   9       27.66       30.41      0.80 o
  -6   3   9      206.43      232.71      2.11 o
  -5   3   9      251.25      254.56      6.59 o
  -4   3   9        5.45        4.92      0.88 o
  -3   3   9       99.50       91.18      2.82 o
  -2   3   9       47.70       49.29      2.14 o
  -1   3   9      629.40      694.42      7.34 o
   0   3   9       36.37       30.63      1.66 o
   1   3   9      170.62      165.12      2.54 o
   2   3   9      165.93      147.60      2.39 o
   3   3   9       77.23       79.47      2.80 o
   4   3   9       25.46       23.64      1.82 o
   5   3   9       41.19       43.84      2.12 o
   6   3   9       26.48       26.83      1.20 o
   7   3   9       36.23       33.66      1.31 o
   8   3   9        5.65        5.14      0.65 o
   9   3   9        6.90        8.72      0.57 o
  10   3   9        0.51        0.91      0.31 o
 -10   4   9        3.48        3.39      0.30 o
  -9   4   9        1.26        0.60      0.43 o
  -8   4   9        3.55        3.05      0.56 o
  -7   4   9       69.14       74.80      1.43 o
  -6   4   9      464.75      476.47      3.32 o
  -5   4   9       94.42      100.03      1.69 o
  -4   4   9       61.33       76.73      2.85 o
  -3   4   9        3.29        4.37      1.35 o
  -2   4   9        7.27        5.90      1.23 o
  -1   4   9        2.41        0.58      1.19 o
   0   4   9      127.79      145.42      3.63 o
   1   4   9       72.21       73.67      2.67 o
   2   4   9       88.07      104.49      2.28 o
   3   4   9      113.72      122.71      3.82 o
   4   4   9        3.07        1.64      0.68 o
   5   4   9       23.14       24.83      1.14 o
   6   4   9       15.65       18.15      0.72 o
   7   4   9       12.98       11.77      0.90 o
   8   4   9        2.35        2.59      0.65 o
   9   4   9        0.27        0.59      0.45 o
 -10   5   9        1.18        1.54      0.35 o
  -9   5   9        6.83        8.01      0.63 o
  -8   5   9        0.56        1.07      0.47 o
  -7   5   9        1.05        0.90      0.42 o
  -6   5   9        5.23        5.63      0.58 o
  -5   5   9       69.59       74.82      3.24 o
  -4   5   9       78.01       68.90      1.79 o
  -3   5   9       57.50       57.31      2.76 o
  -2   5   9       29.26       36.91      1.16 o
  -1   5   9       46.77       55.39      2.55 o
   0   5   9        9.61        8.24      2.18 o
   1   5   9        7.43        8.05      1.75 o
   2   5   9       45.49       39.82      2.16 o
   3   5   9       27.65       29.48      1.14 o
   4   5   9      122.39      119.15      2.11 o
   5   5   9        1.14        1.35      0.71 o
   6   5   9        2.97        3.14      0.48 o
   7   5   9        0.56        0.52      0.58 o
   8   5   9        0.54        0.40      0.49 o
   9   5   9        0.16        0.42      0.32 o
  -9   6   9        1.29        2.32      0.26 o
  -8   6   9       11.70       15.28      0.79 o
  -7   6   9        8.12        7.84      0.51 o
  -6   6   9       14.16       17.17      0.68 o
  -5   6   9        4.49        4.92      0.51 o
  -4   6   9      196.31      207.79     11.99 o
  -3   6   9       67.05       60.47      3.61 o
  -2   6   9       74.53       63.51      5.31 o
  -1   6   9        0.46        0.95      0.49 o
   0   6   9        5.80        5.82      0.78 o
   1   6   9        0.98        1.23      0.68 o
   2   6   9       20.36       20.47      0.95 o
   3   6   9       40.50       38.61      1.24 o
   4   6   9      124.13      128.92      2.10 o
   5   6   9       25.42       29.77      0.82 o
   6   6   9       24.33       27.70      0.71 o
   7   6   9        1.97        1.34      0.31 o
   8   6   9        1.17        0.81      0.30 o
  -7   7   9        0.00       -0.29      0.29 o
  -6   7   9        0.58        0.56      0.35 o
  -5   7   9       10.80       11.31      0.45 o
  -4   7   9       39.14       32.85      0.66 o
  -3   7   9        5.61        5.48      0.78 o
  -2   7   9        0.00       -0.20      0.42 o
  -1   7   9        0.20        0.14      0.40 o
   0   7   9        1.27        1.29      0.43 o
   1   7   9        0.04       -0.06      0.42 o
   2   7   9       22.98       25.07      0.75 o
   3   7   9        3.21        4.71      0.50 o
   4   7   9       33.23       34.72      0.80 o
   5   7   9       21.57       26.22      0.65 o
   6   7   9        3.59        2.28      0.31 o
  -5   8   9        0.25        1.10      0.41 o
  -4   8   9        6.01        5.72      0.40 o
  -3   8   9       27.37       21.98      0.61 o
  -2   8   9       10.61        9.02      0.37 o
  -1   8   9        3.56        3.39      0.50 o
   0   8   9        3.25        4.09      0.37 o
   1   8   9        0.22        0.68      0.51 o
   2   8   9        0.02        0.11      0.50 o
   3   8   9        1.90        1.47      0.31 o
   4   8   9       20.76       20.41      0.74 o
   5   8   9        0.50        0.56      0.32 o
  -2   9   9        0.31        0.10      0.27 o
  -1   9   9        0.86        1.59      0.32 o
   0   9   9        0.29        0.24      0.28 o
 -10   0  10       45.43       45.33      1.10 o
  -8   0  10      371.97      344.24      3.74 o
  -6   0  10       44.38       38.13      2.15 o
  -4   0  10      338.60      260.82      4.26 o
  -2   0  10        1.13        0.81      0.60 o
   0   0  10       51.84       81.63      1.48 o
   2   0  10     1794.20     2121.30     45.05 o
   4   0  10      144.46      144.71      3.93 o
   6   0  10       18.50       22.80      1.00 o
   8   0  10        0.87        0.90      0.68 o
  10   0  10        0.71        0.56      0.60 o
 -11   1  10        0.00        0.09      0.33 o
 -10   1  10        3.17        1.83      0.36 o
  -9   1  10        5.39        5.50      0.38 o
  -8   1  10      107.75       93.31      1.17 o
  -7   1  10       70.93       68.67      0.88 o
  -6   1  10      184.54      184.92      3.02 o
  -5   1  10      108.07       86.77      4.68 o
  -4   1  10       27.65       32.21      1.19 o
  -3   1  10        1.74        1.54      0.88 o
  -2   1  10        6.92       13.81      0.80 o
  -1   1  10       16.40       19.22      0.64 o
   0   1  10       93.38      110.84      1.74 o
   1   1  10       44.80       58.09      1.12 o
   2   1  10     1213.05     1313.91     17.55 o
   3   1  10      525.84      545.69      5.00 o
   4   1  10      436.87      494.34      5.04 o
   5   1  10      101.83       96.31      2.42 o
   6   1  10       23.73       29.34      1.04 o
   7   1  10       23.60       20.14      0.83 o
   8   1  10        0.31        0.19      0.46 o
   9   1  10        0.12       -0.10      0.39 o
  10   1  10        2.01        3.04      0.34 o
 -11   2  10        2.96        4.14      0.32 o
 -10   2  10       20.43       19.82      0.81 o
  -9   2  10        2.40        1.83      0.32 o
  -8   2  10      172.06      158.73      1.67 o
  -7   2  10        0.06        0.27      0.39 o
  -6   2  10       94.99       90.81      1.21 o
  -5   2  10      204.44      194.27      8.37 o
  -4   2  10        0.02        9.32      4.19 o
  -3   2  10      106.04      112.99      3.97 o
  -2   2  10       98.47      103.45      2.89 o
  -1   2  10      135.15      139.24      3.14 o
   0   2  10        1.69        1.41      0.72 o
   1   2  10       35.81       45.63      1.68 o
   2   2  10      207.38      246.79      2.78 o
   3   2  10      239.91      237.22     13.38 o
   4   2  10       40.99       44.63      1.68 o
   5   2  10      211.93      227.74      5.12 o
   6   2  10       20.70       16.57      0.99 o
   7   2  10       20.35       17.06      0.78 o
   8   2  10        0.25        0.39      0.47 o
   9   2  10        8.91        7.40      0.45 o
  10   2  10        1.68        1.20      0.29 o
 -11   3  10        1.92        2.41      0.48 o
 -10   3  10        0.15        0.12      0.34 o
  -9   3  10        0.02       -0.14      0.39 o
  -8   3  10        7.16        7.21      0.54 o
  -7   3  10        0.02        0.13      0.46 o
  -6   3  10       18.72       18.13      0.89 o
  -5   3  10        3.04        6.84      1.31 o
  -4   3  10       24.02       23.85      1.76 o
  -3   3  10       88.53       76.24      2.79 o
  -2   3  10      212.66      214.41      4.34 o
  -1   3  10        2.05        1.35      0.94 o
   0   3  10       61.31       49.52      2.08 o
   1   3  10       62.11       85.57      2.57 o
   2   3  10       84.94       95.26      3.14 o
   3   3  10      239.30      245.12      4.93 o
   4   3  10       13.35       15.63      1.85 o
   5   3  10        1.21        0.29      0.54 o
   6   3  10       74.00       76.86      3.56 o
   7   3  10        0.30        0.63      0.52 o
   8   3  10        0.09        0.22      0.44 o
   9   3  10        1.30        1.94      0.41 o
  10   3  10        0.96        1.78      0.40 o
 -10   4  10        2.00        0.92      0.35 o
  -9   4  10        0.19       -0.02      0.42 o
  -8   4  10        9.90        9.50      0.63 o
  -7   4  10        1.43        0.31      0.52 o
  -6   4  10       17.34       16.73      0.64 o
  -5   4  10      432.89      412.87      8.80 o
  -4   4  10       23.20       24.01      1.06 o
  -3   4  10        7.93       10.87      1.36 o
  -2   4  10       18.07       21.01      1.73 o
  -1   4  10       44.07       49.08      2.41 o
   0   4  10        0.38        1.05      1.35 o
   1   4  10      135.22      160.19      3.80 o
   2   4  10      106.21      117.61      3.21 o
   3   4  10        4.70        6.57      1.79 o
   4   4  10        4.11        4.43      0.75 o
   5   4  10       91.15      106.26      2.05 o
   6   4  10       16.64       12.60      0.96 o
   7   4  10       22.92       20.94      1.03 o
   8   4  10        0.25        0.40      0.55 o
   9   4  10        5.23        5.50      0.53 o
  -9   5  10        4.37        6.37      0.42 o
  -8   5  10       14.96       16.33      0.95 o
  -7   5  10        3.56        2.92      0.46 o
  -6   5  10      104.70      107.01      3.29 o
  -5   5  10       13.80       13.68      0.72 o
  -4   5  10        0.53        0.55      0.50 o
  -3   5  10        0.15        0.54      0.71 o
  -2   5  10      104.08      108.52      5.31 o
  -1   5  10        0.04        0.43      0.86 o
   0   5  10        3.65        4.92      0.73 o
   1   5  10        0.01        0.66      0.52 o
   2   5  10        0.28        0.12      0.71 o
   3   5  10        4.80        5.55      0.77 o
   4   5  10      195.89      203.47      1.94 o
   5   5  10       24.37       26.15      0.80 o
   6   5  10      114.30      119.94      3.02 o
   7   5  10        0.27        0.12      0.52 o
   8   5  10        3.80        2.95      0.48 o
  -8   6  10        0.05        0.40      0.36 o
  -7   6  10       32.20       33.85      0.73 o
  -6   6  10        3.13        3.07      0.49 o
  -5   6  10       42.82       37.89      0.73 o
  -4   6  10        7.79        8.03      0.60 o
  -3   6  10        0.06        0.00      0.47 o
  -2   6  10        0.09        0.12      0.48 o
  -1   6  10        6.20        5.60      0.76 o
   0   6  10        0.44        0.22      0.69 o
   1   6  10        1.16        0.31      0.62 o
   2   6  10        0.52        0.88      0.64 o
   3   6  10       25.70       28.05      0.68 o
   4   6  10       15.49       18.00      0.59 o
   5   6  10       92.62       98.81      2.19 o
   6   6  10       10.27       11.27      0.74 o
   7   6  10        0.02       -0.11      0.31 o
  -7   7  10        0.01        0.23      0.25 o
  -6   7  10        1.12        1.21      0.27 o
  -5   7  10        4.70        5.14      0.36 o
  -4   7  10       14.43       13.31      0.48 o
  -3   7  10       11.51       10.53      0.85 o
  -2   7  10       36.13       32.16      1.23 o
  -1   7  10        0.00       -0.01      0.41 o
   0   7  10        3.04        2.41      0.45 o
   1   7  10        3.38        3.38      0.46 o
   2   7  10        4.47        4.83      0.77 o
   3   7  10       49.31       53.85      2.39 o
   4   7  10       13.48       12.98      0.80 o
   5   7  10       11.64       13.23      0.47 o
   6   7  10        0.09       -0.03      0.34 o
  -4   8  10        0.42        0.16      0.28 o
  -3   8  10        1.49        1.89      0.36 o
  -2   8  10       15.54       13.14      0.53 o
  -1   8  10        1.39        1.51      0.32 o
   0   8  10        0.04        0.10      0.24 o
   1   8  10        4.22        4.78      0.57 o
   2   8  10        4.05        3.33      0.54 o
   3   8  10        4.72        5.29      0.56 o
   4   8  10       11.93       12.27      0.57 o
 -11   0  11        9.16        9.79      0.76 o
  -9   0  11       46.25       42.31      1.14 o
  -7   0  11      164.59      177.28      1.74 o
  -5   0  11       23.80       28.98      1.28 o
  -3   0  11       59.02       56.75      2.11 o
  -1   0  11      615.66      683.38     26.16 o
   1   0  11        0.02        7.74      5.06 o
   3   0  11      228.86      183.01      4.26 o
   5   0  11      179.51      225.70      5.26 o
   7   0  11      329.07      303.08      3.65 o
   9   0  11        2.91        2.89      0.49 o
 -11   1  11        2.86        3.05      0.33 o
 -10   1  11        0.08       -0.12      0.39 o
  -9   1  11        2.01        0.95      0.33 o
  -8   1  11        1.42        1.04      0.30 o
  -7   1  11        3.78        2.51      0.32 o
  -6   1  11        5.78        5.20      0.30 o
  -5   1  11      148.08      130.60      3.45 o
  -4   1  11       12.56       11.58      0.89 o
  -3   1  11        6.21        3.49      1.00 o
  -2   1  11      119.45      134.37      2.24 o
  -1   1  11       16.88       23.47      1.00 o
   0   1  11        0.04        0.80      0.54 o
   1   1  11      172.70      204.66      2.57 o
   2   1  11       46.24       54.43      1.60 o
   3   1  11        0.37        1.10      0.66 o
   4   1  11       57.01       63.58      1.98 o
   5   1  11      548.30      587.36      5.93 o
   6   1  11       37.93       36.26      1.00 o
   7   1  11       21.36       17.31      0.67 o
   8   1  11        4.95        4.57      0.46 o
   9   1  11        1.54        1.50      0.38 o
  10   1  11        0.90        1.00      0.36 o
 -11   2  11        7.91       10.35      0.64 o
 -10   2  11        1.03        1.93      0.31 o
  -9   2  11       17.10       15.83      0.46 o
  -8   2  11        0.08       -0.24      0.35 o
  -7   2  11      180.17      167.15      1.65 o
  -6   2  11       92.49       93.10      0.92 o
  -5   2  11       24.92       25.72      2.42 o
  -4   2  11       47.28       60.13      6.03 o
  -3   2  11       39.87       39.07      2.01 o
  -2   2  11       55.56       57.51      2.27 o
  -1   2  11       78.40       87.50      2.67 o
   0   2  11       33.86       32.26      1.70 o
   1   2  11       33.88       41.95      1.27 o
   2   2  11      190.64      202.53      8.47 o
   3   2  11        0.04        0.80      0.79 o
   4   2  11        2.80       -0.18      1.04 o
   5   2  11        7.47        8.10      0.82 o
   6   2  11       35.71       35.36      0.82 o
   7   2  11      262.65      253.17      1.94 o
   8   2  11        4.11        3.78      0.43 o
   9   2  11        2.68        3.26      0.36 o
  10   2  11        0.46        1.12      0.44 o
 -10   3  11        0.78        0.49      0.31 o
  -9   3  11       11.42       12.83      0.46 o
  -8   3  11        3.84        4.23      0.45 o
  -7   3  11      140.16      137.75      2.28 o
  -6   3  11      396.74      383.88      2.37 o
  -5   3  11        5.53        5.72      0.58 o
  -4   3  11      852.88      820.17      9.01 o
  -3   3  11       23.67       21.71      1.69 o
  -2   3  11        4.42       11.03      1.44 o
  -1   3  11       44.18       50.35      2.16 o
   0   3  11       23.45       24.53      1.57 o
   1   3  11       45.55       52.60      2.12 o
   2   3  11        0.68        3.70      1.28 o
   3   3  11       17.55       20.04      1.64 o
   4   3  11      187.90      196.56      2.35 o
   5   3  11       79.46       84.24      1.53 o
   6   3  11       56.46       57.45      1.89 o
   7   3  11       17.23       18.24      0.77 o
   8   3  11        2.84        2.61      0.52 o
   9   3  11        1.76        1.65      0.35 o
 -10   4  11        0.81        0.83      0.41 o
  -9   4  11       12.65       11.41      0.47 o
  -8   4  11        7.27        9.77      0.64 o
  -7   4  11       29.58       29.18      0.94 o
  -6   4  11        5.76        7.49      0.52 o
  -5   4  11       42.96       41.71      1.09 o
  -4   4  11       33.19       32.92      1.58 o
  -3   4  11       79.10       88.65      3.73 o
  -2   4  11       18.39       20.24      1.69 o
  -1   4  11        3.79        4.06      1.27 o
   0   4  11       11.54        6.42      1.44 o
   1   4  11        0.67       -0.06      1.37 o
   2   4  11       17.84       18.57      0.88 o
   3   4  11       70.59       75.32      1.80 o
   4   4  11      237.08      242.67      5.39 o
   5   4  11       97.30      104.35      1.38 o
   6   4  11        8.18        6.86      0.77 o
   7   4  11        4.88        3.04      0.66 o
   8   4  11        0.01        0.19      0.50 o
   9   4  11        0.21       -0.06      0.33 o
  -9   5  11        8.36        9.92      0.45 o
  -8   5  11       22.00       25.04      1.05 o
  -7   5  11       36.64       39.59      1.42 o
  -6   5  11       20.54       17.90      0.74 o
  -5   5  11       64.56       70.53      1.28 o
  -4   5  11      159.16      168.65      2.70 o
  -3   5  11       83.22       87.90      1.90 o
  -2   5  11       16.42       15.36      1.03 o
  -1   5  11       12.43       12.13      0.94 o
   0   5  11       23.97       16.92      1.05 o
   1   5  11        0.15        0.47      0.50 o
   2   5  11        1.09        1.56      0.54 o
   3   5  11       43.34       39.28      1.46 o
   4   5  11      104.74      103.63      3.62 o
   5   5  11        2.61        3.52      0.49 o
   6   5  11       28.73       29.92      0.73 o
   7   5  11       15.24       15.53      0.76 o
   8   5  11        0.43        0.53      0.28 o
  -8   6  11        0.17        0.33      0.31 o
  -7   6  11       12.99       16.51      0.46 o
  -6   6  11        5.31        5.32      0.49 o
  -5   6  11        0.00        0.46      0.33 o
  -4   6  11        0.01        0.11      0.44 o
  -3   6  11        0.00        0.09      0.47 o
  -2   6  11       10.51        9.61      0.61 o
  -1   6  11        6.29        6.78      0.80 o
   0   6  11        4.97        5.10      0.81 o
   1   6  11        0.02        0.10      0.60 o
   2   6  11       32.96       30.77      1.29 o
   3   6  11        8.14        7.17      0.62 o
   4   6  11       39.13       41.67      0.99 o
   5   6  11        9.85       10.23      0.44 o
   6   6  11        0.27       -0.14      0.28 o
   7   6  11        0.03       -0.28      0.31 o
  -7   7  11       14.30       15.60      0.55 o
  -6   7  11        3.25        3.85      0.31 o
  -5   7  11        4.51        5.12      0.32 o
  -4   7  11        7.45       10.62      0.41 o
  -3   7  11        4.92        6.03      0.77 o
  -2   7  11        7.58        7.78      0.51 o
  -1   7  11        5.20        4.93      0.48 o
   0   7  11       10.52       10.59      0.55 o
   1   7  11        0.14        0.27      0.40 o
   2   7  11        1.45        2.47      0.70 o
   3   7  11        2.37        2.76      0.71 o
   4   7  11       27.02       27.51      1.00 o
   5   7  11        9.16        9.86      0.62 o
  -4   8  11        0.68        1.33      0.27 o
  -3   8  11        9.32       10.06      0.43 o
  -2   8  11        0.01       -0.32      0.32 o
  -1   8  11        5.55        5.51      0.51 o
   0   8  11        2.76        2.03      0.30 o
   1   8  11        0.00       -0.02      0.29 o
   2   8  11        1.28        1.55      0.47 o
   3   8  11        0.28        0.10      0.40 o
   4   8  11       25.48       25.31      0.58 o
 -10   0  12       14.83       13.87      0.67 o
  -8   0  12      206.03      178.31      2.81 o
  -6   0  12      217.19      207.85      2.14 o
  -4   0  12        5.01        2.55      1.09 o
  -2   0  12      747.55      663.43      7.04 o
   0   0  12       10.86       12.18      0.74 o
   2   0  12       26.38       24.44      1.67 o
   4   0  12      162.77      161.76      4.37 o
   6   0  12      306.55      259.73      3.15 o
   8   0  12        1.68        1.33      0.51 o
  10   0  12        9.42       10.06      0.61 o
 -11   1  12        1.61        2.00      0.36 o
 -10   1  12        2.36        1.75      0.41 o
  -9   1  12        0.06        0.26      0.30 o
  -8   1  12        0.64       -0.02      0.33 o
  -7   1  12        6.49        6.51      0.35 o
  -6   1  12      325.09      310.13      1.67 o
  -5   1  12       22.40       17.92      2.57 o
  -4   1  12       53.33       51.44      3.61 o
  -3   1  12        1.73        1.28      0.69 o
  -2   1  12     3295.39     3456.83     16.93 o
  -1   1  12       72.90       72.02      2.33 o
   0   1  12       62.22       51.60      1.40 o
   1   1  12       32.17       31.69      0.96 o
   2   1  12      314.38      336.92      3.98 o
   3   1  12       57.58       58.37      1.84 o
   4   1  12      344.20      355.48      4.56 o
   5   1  12       81.10       84.38      1.03 o
   6   1  12        8.37        7.98      0.49 o
   7   1  12        0.32        0.35      0.43 o
   8   1  12        3.70        4.01      0.46 o
   9   1  12        2.72        3.10      0.37 o
  10   1  12        0.93        0.47      0.30 o
 -11   2  12        1.86        2.26      0.40 o
 -10   2  12        9.87        8.10      0.36 o
  -9   2  12        2.41        2.43      0.37 o
  -8   2  12       33.63       31.32      0.61 o
  -7   2  12        1.54        1.86      0.37 o
  -6   2  12        9.11        7.99      0.41 o
  -5   2  12      334.26      342.95      2.65 o
  -4   2  12      188.88      185.40      4.24 o
  -3   2  12       94.34       91.40      2.98 o
  -2   2  12       71.24       66.24      2.47 o
  -1   2  12       65.89       59.34      2.32 o
   0   2  12       15.33       15.35      1.25 o
   1   2  12       21.70       16.80      0.92 o
   2   2  12       50.54       50.53      1.91 o
   3   2  12        1.96        3.45      1.01 o
   4   2  12      319.77      330.51      5.33 o
   5   2  12       58.24       60.66      1.57 o
   6   2  12       42.86       38.64      0.85 o
   7   2  12        1.83        2.06      0.41 o
   8   2  12        4.00        3.64      0.41 o
   9   2  12        0.66        0.77      0.31 o
 -10   3  12        5.51        7.06      0.30 o
  -9   3  12        0.08       -0.12      0.30 o
  -8   3  12        0.36        0.13      0.32 o
  -7   3  12       86.74       94.48      1.72 o
  -6   3  12      478.36      483.23      3.04 o
  -5   3  12      362.05      343.64      3.13 o
  -4   3  12      478.18      485.30      7.33 o
  -3   3  12      295.80      267.70      5.33 o
  -2   3  12      217.22      252.61      5.09 o
  -1   3  12       12.63        8.42      1.11 o
   0   3  12        2.09        3.96      1.22 o
   1   3  12      119.75      146.71     12.41 o
   2   3  12      491.59      575.19      7.42 o
   3   3  12      620.42      654.25      7.39 o
   4   3  12       31.90       32.57      1.13 o
   5   3  12       82.35       87.68      1.38 o
   6   3  12        1.25        1.84      0.48 o
   7   3  12        0.19       -0.08      0.46 o
   8   3  12        1.01        1.02      0.40 o
   9   3  12        7.01        8.87      0.33 o
 -10   4  12        3.87        4.20      0.44 o
  -9   4  12        8.16        9.68      0.52 o
  -8   4  12       12.68       13.16      0.54 o
  -7   4  12        2.74        1.70      0.51 o
  -6   4  12       23.87       25.52      0.76 o
  -5   4  12      401.63      445.17     11.37 o
  -4   4  12       17.31       16.17      1.01 o
  -3   4  12        8.88        7.82      0.56 o
  -2   4  12        5.13        5.91      0.75 o
  -1   4  12       33.62       32.86      1.06 o
   0   4  12        1.89        1.37      0.52 o
   1   4  12       32.89       31.41      0.83 o
   2   4  12        0.02       -0.13      0.68 o
   3   4  12        2.03        2.16      0.70 o
   4   4  12       17.10       17.58      1.03 o
   5   4  12        8.54        7.30      0.99 o
   6   4  12       42.17       47.24      1.32 o
   7   4  12       19.86       20.17      0.90 o
   8   4  12        0.32        0.47      0.41 o
   9   4  12        0.05        0.26      0.30 o
  -9   5  12        0.06       -0.02      0.42 o
  -8   5  12        0.28        0.06      0.41 o
  -7   5  12        8.44        9.07      0.85 o
  -6   5  12       63.58       67.42      1.92 o
  -5   5  12        3.47        2.88      0.53 o
  -4   5  12       39.97       40.16      1.38 o
  -3   5  12        0.24        0.06      0.50 o
  -2   5  12       23.58       26.47      1.24 o
  -1   5  12       10.99       10.66      0.96 o
   0   5  12       16.03       15.34      0.77 o
   1   5  12        6.22        8.43      0.63 o
   2   5  12       65.98       60.41      2.17 o
   3   5  12      121.89      119.87      1.86 o
   4   5  12       35.81       37.76      1.34 o
   5   5  12       87.76      100.84      1.39 o
   6   5  12        9.27        9.15      0.47 o
   7   5  12        0.17       -0.34      0.34 o
   8   5  12        1.05        0.73      0.41 o
  -8   6  12        1.15        0.97      0.30 o
  -7   6  12       30.07       41.24      0.58 o
  -6   6  12        5.28        6.97      0.41 o
  -5   6  12        3.84        5.91      0.41 o
  -4   6  12        5.69        6.53      0.53 o
  -3   6  12       55.88       61.60      1.02 o
  -2   6  12       20.36       18.07      1.22 o
  -1   6  12        5.01        5.73      0.79 o
   0   6  12        0.68        0.83      0.61 o
   1   6  12       15.81       13.37      0.95 o
   2   6  12        0.81        0.96      0.51 o
   3   6  12        7.13        6.42      0.59 o
   4   6  12        0.66        0.73      0.46 o
   5   6  12       25.79       25.10      0.70 o
   6   6  12        5.84        4.72      0.37 o
   7   6  12        0.03       -0.17      0.31 o
  -6   7  12        6.80        6.81      0.34 o
  -5   7  12       16.75       17.49      0.39 o
  -4   7  12        6.44        4.42      0.32 o
  -3   7  12       13.74       13.21      0.87 o
  -2   7  12        4.08        3.27      0.43 o
  -1   7  12        0.41        0.35      0.38 o
   0   7  12        1.82        1.96      0.42 o
   1   7  12        0.58        0.62      0.37 o
   2   7  12       13.41        9.38      0.80 o
   3   7  12        8.04        9.64      0.76 o
   4   7  12        1.48        2.34      0.58 o
   5   7  12       23.81       27.78      0.72 o
  -4   8  12       18.93       20.02      0.62 o
  -3   8  12       13.14       16.06      0.94 o
  -2   8  12        4.03        2.71      0.33 o
  -1   8  12        0.05        0.13      0.37 o
   0   8  12        0.02        0.07      0.39 o
   1   8  12        3.94        3.32      0.48 o
   2   8  12        0.10       -0.09      0.38 o
   3   8  12        0.02        0.01      0.33 o
 -11   0  13       15.16       10.95      0.65 o
  -9   0  13        5.24        4.68      0.61 o
  -7   0  13      230.54      162.62      2.62 o
  -5   0  13       82.50       85.53      1.31 o
  -3   0  13      408.77      389.17      5.83 o
  -1   0  13      198.58      202.10      3.93 o
   1   0  13       17.14       24.03      1.03 o
   3   0  13       72.33       77.32      3.06 o
   5   0  13       36.69       37.58      1.62 o
   7   0  13       12.63       14.44      0.75 o
   9   0  13        2.31        3.62      0.67 o
 -11   1  13        0.33        0.41      0.41 o
 -10   1  13        0.19       -0.07      0.45 o
  -9   1  13        4.49        4.86      0.33 o
  -8   1  13        0.24       -0.02      0.38 o
  -7   1  13       68.51       54.72      0.72 o
  -6   1  13       34.49       33.55      0.38 o
  -5   1  13        0.30       -0.02      0.22 o
  -4   1  13       65.11       52.94      2.35 o
  -3   1  13      257.93      280.99      5.03 o
  -2   1  13      194.78      175.91      3.91 o
  -1   1  13      342.19      298.69      4.87 o
   0   1  13       14.81       14.06      1.13 o
   1   1  13       53.45       58.65      1.28 o
   2   1  13        1.72        0.23      0.88 o
   3   1  13      546.33      557.14     10.28 o
   4   1  13       42.22       42.39      0.98 o
   5   1  13      269.69      249.74      1.99 o
   6   1  13       28.92       27.30      0.94 o
   7   1  13        7.78        4.00      0.46 o
   8   1  13        3.37        4.08      0.43 o
   9   1  13        3.99        4.15      0.46 o
 -10   2  13        1.10        1.65      0.29 o
  -9   2  13        4.76        3.11      0.36 o
  -8   2  13        0.06       -0.14      0.30 o
  -7   2  13       29.59       23.54      0.51 o
  -6   2  13       26.62       26.69      0.49 o
  -5   2  13      502.36      478.42      1.86 o
  -4   2  13      192.31      195.72      4.52 o
  -3   2  13        1.06       -0.83      1.24 o
  -2   2  13       25.45       21.35      1.66 o
  -1   2  13        0.64        0.84      1.17 o
   0   2  13        7.08        4.60      1.00 o
   1   2  13       39.85       45.93      1.38 o
   2   2  13      146.03      160.27      3.94 o
   3   2  13        1.98        3.35      1.25 o
   4   2  13      162.75      167.96      3.82 o
   5   2  13       15.41       14.65      0.83 o
   6   2  13       68.77       61.71      1.36 o
   7   2  13        6.36        6.64      0.53 o
   8   2  13        7.66        8.14      0.44 o
   9   2  13        0.03        0.12      0.22 o
 -10   3  13        1.66        1.89      0.28 o
  -9   3  13        3.17        3.24      0.38 o
  -8   3  13        1.80        1.66      0.31 o
  -7   3  13       81.85       79.65      1.40 o
  -6   3  13       54.90       59.17      0.85 o
  -5   3  13       12.23       13.01      0.45 o
  -4   3  13       13.15       13.17      0.49 o
  -3   3  13      152.93      149.08      1.57 o
  -2   3  13       71.11       71.90      2.94 o
  -1   3  13        7.09        5.12      1.38 o
   0   3  13      103.41       98.84      3.13 o
   1   3  13       96.09      108.36      3.06 o
   2   3  13       42.71       56.29      3.47 o
   3   3  13      389.02      406.12      2.62 o
   4   3  13        6.25        5.57      0.58 o
   5   3  13        1.85        1.40      0.84 o
   6   3  13        2.18        2.61      0.50 o
   7   3  13        0.15        0.55      0.42 o
   8   3  13        0.04       -0.03      0.34 o
   9   3  13        0.04        0.08      0.32 o
  -9   4  13        0.15        0.53      0.53 o
  -8   4  13        0.30        0.32      0.46 o
  -7   4  13       29.86       30.16      0.90 o
  -6   4  13        0.28        0.94      0.47 o
  -5   4  13       64.12       63.69      1.76 o
  -4   4  13      432.05      441.81      3.01 o
  -3   4  13        5.79        5.26      0.47 o
  -2   4  13        6.28        7.21      0.48 o
  -1   4  13        3.25        5.41      0.56 o
   0   4  13        2.96        2.07      0.55 o
   1   4  13       25.28       27.28      0.85 o
   2   4  13       38.05       39.58      1.05 o
   3   4  13       17.20       16.70      1.06 o
   4   4  13       25.34       28.23      1.17 o
   5   4  13       13.15       14.09      0.86 o
   6   4  13        6.09        5.40      0.67 o
   7   4  13       25.00       28.27      0.87 o
   8   4  13        0.01       -0.05      0.29 o
  -9   5  13        0.28        0.16      0.36 o
  -8   5  13        0.17        0.87      0.39 o
  -7   5  13       17.59       18.81      0.70 o
  -6   5  13        1.09        1.73      0.37 o
  -5   5  13       10.41       10.44      0.68 o
  -4   5  13        0.25       -0.04      0.48 o
  -3   5  13        4.19        4.91      1.02 o
  -2   5  13       38.65       42.76      1.49 o
  -1   5  13        0.83        0.58      0.65 o
   0   5  13        6.48        6.63      0.61 o
   1   5  13       80.14       77.46      1.39 o
   2   5  13        6.88        8.58      0.69 o
   3   5  13       19.80       20.41      0.85 o
   4   5  13        1.45        1.77      0.53 o
   5   5  13        0.10        0.88      0.57 o
   6   5  13       20.45       24.00      1.06 o
   7   5  13        1.33        1.37      0.53 o
  -7   6  13        3.74        3.81      0.37 o
  -6   6  13       39.25       49.49      0.68 o
  -5   6  13        5.69        5.76      0.39 o
  -4   6  13        4.29        3.65      0.48 o
  -3   6  13        1.79        1.23      0.37 o
  -2   6  13       56.50       51.45      2.90 o
  -1   6  13       10.70       11.92      0.92 o
   0   6  13        1.57        1.26      0.72 o
   1   6  13        0.85        1.53      0.74 o
   2   6  13        8.00        8.51      0.62 o
   3   6  13        1.17        0.85      0.48 o
   4   6  13        4.70        4.92      0.51 o
   5   6  13        0.17        0.60      0.39 o
   6   6  13        0.15        0.40      0.42 o
  -6   7  13        0.54        0.29      0.27 o
  -5   7  13        6.07        6.57      0.55 o
  -4   7  13        0.48        0.83      0.32 o
  -3   7  13       16.90       18.49      0.91 o
  -2   7  13       13.60       13.12      0.55 o
  -1   7  13       11.61       12.02      0.55 o
   0   7  13        0.99        0.23      0.37 o
   1   7  13        8.89        9.17      0.47 o
   2   7  13        0.16       -0.05      0.59 o
   3   7  13       15.49       14.80      0.80 o
   4   7  13        0.47        0.64      0.43 o
  -3   8  13        3.53        5.22      0.43 o
  -2   8  13        2.51        1.45      0.25 o
  -1   8  13        2.23        1.78      0.27 o
   0   8  13        0.33        0.17      0.35 o
   1   8  13        2.27        2.38      0.40 o
   2   8  13        3.97        3.25      0.35 o
 -10   0  14       25.54       23.90      1.05 o
  -8   0  14       28.61       30.27      0.87 o
  -6   0  14      785.92      732.27      3.91 o
  -4   0  14       40.88       43.93      1.54 o
  -2   0  14      345.73      333.60      5.50 o
   0   0  14      231.87      255.63      4.37 o
   2   0  14      396.61      386.64      6.44 o
   4   0  14        0.88       -0.32      0.81 o
   6   0  14      184.15      180.11      8.33 o
   8   0  14        0.36        0.15      0.68 o
 -11   1  14        1.03        0.99      0.31 o
 -10   1  14       15.38       15.78      0.62 o
  -9   1  14        0.00        0.01      0.29 o
  -8   1  14        8.07       11.10      0.49 o
  -7   1  14       12.39       11.97      0.43 o
  -6   1  14      480.25      441.39      2.32 o
  -5   1  14       47.47       40.45      0.44 o
  -4   1  14        3.85        4.77      0.42 o
  -3   1  14        0.75       -1.18      1.32 o
  -2   1  14      158.43      177.35      4.03 o
  -1   1  14      106.59      107.58      3.04 o
   0   1  14      183.14      161.13      3.49 o
   1   1  14       18.10       18.96      1.50 o
   2   1  14       79.11       85.33      7.03 o
   3   1  14      170.79      187.85      1.58 o
   4   1  14       30.10       27.69      1.06 o
   5   1  14       91.30       82.84      1.60 o
   6   1  14       52.65       45.20      1.31 o
   7   1  14       24.68       22.02      0.55 o
   8   1  14        0.18        0.05      0.33 o
   9   1  14        1.23        0.13      0.34 o
 -10   2  14       19.17       18.34      0.75 o
  -9   2  14        3.49        4.28      0.33 o
  -8   2  14       46.12       46.04      1.02 o
  -7   2  14        7.05        4.93      0.35 o
  -6   2  14      162.58      163.20      2.22 o
  -5   2  14        2.16        2.56      0.35 o
  -4   2  14      373.45      363.18      1.28 o
  -3   2  14       78.05       64.63      2.67 o
  -2   2  14        4.87        3.90      1.30 o
  -1   2  14       29.35       27.50      1.66 o
   0   2  14        3.86        4.34      1.35 o
   1   2  14       85.04       89.36      2.61 o
   2   2  14      205.29      234.08      2.15 o
   3   2  14       52.28       47.02      1.27 o
   4   2  14       11.92       15.59      0.86 o
   5   2  14       32.23       28.95      1.05 o
   6   2  14       97.89       88.80      1.52 o
   7   2  14        4.78        5.34      0.42 o
   8   2  14        0.71        0.45      0.26 o
   9   2  14        1.17        1.01      0.43 o
 -10   3  14        9.47       10.64      0.50 o
  -9   3  14        0.66        0.73      0.38 o
  -8   3  14        0.69        0.20      0.31 o
  -7   3  14        0.72        1.09      0.32 o
  -6   3  14      199.55      196.53      3.33 o
  -5   3  14       11.13        9.12      0.32 o
  -4   3  14        9.72        9.92      0.38 o
  -3   3  14        0.09        0.50      0.31 o
  -2   3  14       38.05       45.25      0.76 o
  -1   3  14      132.18      112.44      1.44 o
   0   3  14       18.20       19.26      0.71 o
   1   3  14      101.97      104.77      1.39 o
   2   3  14      159.85      163.12      1.57 o
   3   3  14      126.76      134.80      2.50 o
   4   3  14        0.42        0.14      0.54 o
   5   3  14        2.79        2.93      0.87 o
   6   3  14       12.38       11.45      1.01 o
   7   3  14        0.99        0.67      0.41 o
   8   3  14        3.61        3.41      0.29 o
  -9   4  14        1.22        3.05      0.57 o
  -8   4  14       25.65       28.06      0.78 o
  -7   4  14        1.26        1.32      0.47 o
  -6   4  14       15.01       16.38      0.60 o
  -5   4  14       51.14       50.81      1.36 o
  -4   4  14       45.27       41.62      0.92 o
  -3   4  14      311.26      296.81      1.71 o
  -2   4  14        2.15        2.55      0.44 o
  -1   4  14       14.00       12.58      0.73 o
   0   4  14        5.60        4.57      0.61 o
   1   4  14      200.41      193.44      2.64 o
   2   4  14        3.03        3.60      0.61 o
   3   4  14        7.55        5.92      0.65 o
   4   4  14        0.01       -0.26      0.47 o
   5   4  14       21.88       22.16      2.02 o
   6   4  14       15.81       15.31      0.99 o
   7   4  14        2.97        2.76      0.62 o
   8   4  14        0.36        0.24      0.38 o
  -8   5  14       11.09       12.50      0.72 o
  -7   5  14        4.14        4.02      0.54 o
  -6   5  14        8.96        9.26      0.45 o
  -5   5  14        4.79        6.18      0.43 o
  -4   5  14        9.70       10.67      0.52 o
  -3   5  14       14.07       12.88      0.65 o
  -2   5  14        0.06        0.35      0.69 o
  -1   5  14       34.45       30.41      0.92 o
   0   5  14        4.20        3.22      0.56 o
   1   5  14       26.75       26.43      0.92 o
   2   5  14      107.81      105.61      1.57 o
   3   5  14       11.41       11.54      0.67 o
   4   5  14       15.42       16.44      0.71 o
   5   5  14        9.64        9.30      0.60 o
   6   5  14        9.78        8.74      0.75 o
   7   5  14        1.58        2.17      0.45 o
  -7   6  14       10.39       12.17      0.57 o
  -6   6  14        2.60        3.01      0.29 o
  -5   6  14       15.71       17.37      0.56 o
  -4   6  14       12.27       12.42      0.56 o
  -3   6  14        3.31        2.84      0.74 o
  -2   6  14        0.00       -0.48      0.51 o
  -1   6  14       79.25       71.77      1.73 o
   0   6  14        8.97        7.55      0.89 o
   1   6  14       97.94      103.39      6.18 o
   2   6  14        0.01       -0.13      0.46 o
   3   6  14        7.67        7.06      0.54 o
   4   6  14        0.89        0.56      0.40 o
   5   6  14       19.60       17.87      0.51 o
   6   6  14        0.04        0.01      0.31 o
  -5   7  14        0.04        0.21      0.37 o
  -4   7  14       10.58       10.48      0.73 o
  -3   7  14        9.02        8.47      0.44 o
  -2   7  14        0.04        0.25      0.54 o
  -1   7  14        2.81        2.81      0.40 o
   0   7  14        1.67        1.19      0.36 o
   1   7  14        1.55        1.23      0.34 o
   2   7  14        4.04        3.19      0.55 o
   3   7  14        0.87        1.37      0.47 o
   4   7  14        7.14        8.38      0.47 o
  -1   8  14        5.37        4.07      0.38 o
   0   8  14        1.38        0.68      0.31 o
  -9   0  15        6.85        4.95      0.81 o
  -7   0  15        3.89        2.13      0.42 o
  -5   0  15       32.99       33.20      0.56 o
  -3   0  15       22.20       21.21      1.82 o
  -1   0  15      278.95      272.58      4.98 o
   1   0  15       82.11       88.66      3.08 o
   3   0  15      330.54      312.53      2.48 o
   5   0  15        0.39       -0.07      0.87 o
   7   0  15       48.83       55.16      1.70 o
   9   0  15        6.89        6.20      0.51 o
 -10   1  15        0.51        1.00      0.37 o
  -9   1  15       13.12       12.44      0.46 o
  -8   1  15        0.06       -0.11      0.33 o
  -7   1  15      640.96      596.71      3.52 o
  -6   1  15        0.64        1.41      0.26 o
  -5   1  15      248.32      206.47      0.97 o
  -4   1  15        3.40        2.35      0.22 o
  -3   1  15      200.74      199.47      0.99 o
  -2   1  15        2.52        0.62      1.42 o
  -1   1  15        0.01        4.92      1.32 o
   0   1  15        0.41       -0.12      1.41 o
   1   1  15       43.28       40.09      2.27 o
   2   1  15       87.72       85.58      1.19 o
   3   1  15      335.60      351.96      3.41 o
   4   1  15        1.66        1.43      0.50 o
   5   1  15       85.79       85.66      1.62 o
   6   1  15        5.60        5.02      0.48 o
   7   1  15        0.97        0.81      0.34 o
   8   1  15       12.32       11.81      0.60 o
   9   1  15        0.03        0.01      0.26 o
 -10   2  15       12.86       15.11      1.04 o
  -9   2  15        4.22        2.95      0.30 o
  -8   2  15        8.48        8.37      0.50 o
  -7   2  15        1.89        1.91      0.38 o
  -6   2  15        7.79        5.83      0.30 o
  -5   2  15        0.24        0.06      0.23 o
  -4   2  15       21.47       20.01      0.36 o
  -3   2  15      235.10      222.22      1.49 o
  -2   2  15        4.84        4.58      0.27 o
  -1   2  15        2.73        2.77      0.63 o
   0   2  15        3.92        3.71      0.39 o
   1   2  15       24.92       22.00      0.59 o
   2   2  15        2.18        1.67      0.49 o
   3   2  15       78.06       74.44      1.21 o
   4   2  15        0.02        0.28      0.50 o
   5   2  15       20.13       20.30      0.73 o
   6   2  15       55.98       53.52      0.95 o
   7   2  15        7.87        8.18      0.46 o
   8   2  15        2.22        1.82      0.28 o
  -9   3  15        0.05       -0.21      0.28 o
  -8   3  15        0.30        0.15      0.35 o
  -7   3  15       67.92       69.50      0.99 o
  -6   3  15       72.76       73.36      0.87 o
  -5   3  15        6.21        6.09      0.29 o
  -4   3  15       87.86       91.53      0.99 o
  -3   3  15      260.92      265.02      2.22 o
  -2   3  15       12.13       17.12      0.56 o
  -1   3  15       42.53       35.72      0.81 o
   0   3  15        0.05       -0.22      0.46 o
   1   3  15       36.21       37.65      0.84 o
   2   3  15      141.29      130.39      1.45 o
   3   3  15       57.99       53.69      1.41 o
   4   3  15        0.20        1.00      0.42 o
   5   3  15       42.26       43.25      1.53 o
   6   3  15       10.25       10.62      0.65 o
   7   3  15        0.42        1.47      0.42 o
   8   3  15        2.34        2.36      0.31 o
  -9   4  15        2.56        2.32      0.40 o
  -8   4  15        3.52        2.94      0.62 o
  -7   4  15       11.65       13.10      0.66 o
  -6   4  15        4.23        4.92      0.42 o
  -5   4  15        4.12        4.54      0.41 o
  -4   4  15       32.31       32.88      0.89 o
  -3   4  15       29.81       30.21      1.00 o
  -2   4  15       93.59       94.26      2.52 o
  -1   4  15       17.46       13.85      0.73 o
   0   4  15       13.25       12.66      1.03 o
   1   4  15       15.46       12.51      0.73 o
   2   4  15       12.45       12.29      0.73 o
   3   4  15       15.37       16.14      0.78 o
   4   4  15       26.07       25.43      1.51 o
   5   4  15        0.18        0.49      0.76 o
   6   4  15       24.28       25.24      1.09 o
   7   4  15        3.62        3.91      0.60 o
  -8   5  15       22.91       24.11      0.75 o
  -7   5  15        2.79        2.07      0.60 o
  -6   5  15        0.15        0.46      0.31 o
  -5   5  15        1.15        1.36      0.35 o
  -4   5  15        0.00       -0.12      0.35 o
  -3   5  15        8.52        8.85      0.78 o
  -2   5  15       35.51       31.80      1.11 o
  -1   5  15       13.55       15.02      0.76 o
   0   5  15       11.58       11.39      1.53 o
   1   5  15       74.10       74.34      1.57 o
   2   5  15       10.30        9.29      0.69 o
   3   5  15       11.75       10.03      0.65 o
   4   5  15        4.20        3.98      0.51 o
   5   5  15        0.96        0.74      0.39 o
   6   5  15        6.34        7.08      0.66 o
   7   5  15       19.18       17.47      0.56 o
  -6   6  15        1.05        0.55      0.26 o
  -5   6  15        8.39       10.80      0.68 o
  -4   6  15       19.45       24.47      1.01 o
  -3   6  15        1.01        0.24      0.67 o
  -2   6  15        0.30        0.19      0.44 o
  -1   6  15        2.92        1.90      0.72 o
   0   6  15        0.05        0.82      0.67 o
   1   6  15        0.73        0.56      0.45 o
   2   6  15        5.35        5.08      0.52 o
   3   6  15        0.31        0.29      0.39 o
   4   6  15        0.87        0.76      0.35 o
   5   6  15        1.56        1.24      0.25 o
  -5   7  15        4.52        5.99      0.36 o
  -4   7  15        1.51        1.48      0.43 o
  -3   7  15        2.98        2.25      0.31 o
  -2   7  15       29.18       25.65      1.05 o
  -1   7  15        4.03        3.09      0.36 o
   0   7  15        2.24        2.07      0.35 o
   1   7  15       13.68       12.35      0.69 o
   2   7  15        0.11       -0.08      0.44 o
   3   7  15        4.58        4.47      0.46 o
 -10   0  16        1.01        4.42      0.56 o
  -8   0  16       26.98       27.90      0.99 o
  -6   0  16      248.71      213.73      1.40 o
  -4   0  16       89.11       76.44      1.13 o
  -2   0  16       94.89       93.64      0.90 o
   0   0  16       75.47       78.15      0.92 o
   2   0  16        1.64        1.25      0.66 o
   4   0  16       51.49       49.65      1.89 o
   6   0  16       19.63       18.73      1.24 o
   8   0  16        0.14        0.19      0.57 o
 -10   1  16        2.31        2.90      0.34 o
  -9   1  16       10.54       12.19      0.43 o
  -8   1  16        0.18        0.36      0.32 o
  -7   1  16       12.24       13.29      0.44 o
  -6   1  16        9.68        5.56      0.30 o
  -5   1  16        0.11       -0.13      0.24 o
  -4   1  16       68.90       57.94      0.54 o
  -3   1  16       42.72       38.93      0.42 o
  -2   1  16        0.18       -0.11      0.24 o
  -1   1  16       26.62       24.61      0.47 o
   0   1  16       27.22       26.74      0.62 o
   1   1  16       34.28       33.79      1.00 o
   2   1  16     1190.94     1164.55      4.55 o
   3   1  16       25.79       28.56      0.87 o
   4   1  16      125.61      118.27      1.89 o
   5   1  16        1.26        1.61      0.47 o
   6   1  16       20.20       23.88      0.89 o
   7   1  16        0.04        0.34      0.46 o
   8   1  16        0.26        0.60      0.37 o
  -9   2  16        0.57        0.65      0.28 o
  -8   2  16        0.71        0.92      0.31 o
  -7   2  16        5.48        5.70      0.48 o
  -6   2  16       61.35       63.70      0.99 o
  -5   2  16        0.46       -0.14      0.25 o
  -4   2  16      151.88      138.83      0.83 o
  -3   2  16       93.65       93.14      0.70 o
  -2   2  16      101.58       98.41      0.76 o
  -1   2  16        8.44        8.38      0.33 o
   0   2  16       94.36       96.55      1.05 o
   1   2  16        9.40        9.63      0.51 o
   2   2  16        2.52        2.29      0.43 o
   3   2  16        0.67       -0.21      0.50 o
   4   2  16       84.13       79.07      1.50 o
   5   2  16        0.44        0.43      0.44 o
   6   2  16        1.27        0.73      0.40 o
   7   2  16       21.92       21.30      0.54 o
   8   2  16        1.47        2.13      0.49 o
  -9   3  16       48.17       58.96      0.79 o
  -8   3  16        1.83        3.85      0.44 o
  -7   3  16       20.56       23.64      0.60 o
  -6   3  16        0.88        1.35      0.31 o
  -5   3  16      102.59      100.81      0.97 o
  -4   3  16       23.88       25.77      0.41 o
  -3   3  16      781.13      736.02      4.58 o
  -2   3  16       45.88       52.51      0.81 o
  -1   3  16       11.03        8.10      0.56 o
   0   3  16        9.95        7.72      0.66 o
   1   3  16       20.65       16.91      0.68 o
   2   3  16      199.30      199.06      2.09 o
   3   3  16       70.85       76.18      1.11 o
   4   3  16       96.01       96.13      4.04 o
   5   3  16        1.09        2.32      0.51 o
   6   3  16        3.82        4.34      0.54 o
   7   3  16       10.52       12.97      0.93 o
  -8   4  16       11.77       12.71      0.73 o
  -7   4  16        0.05        0.63      0.61 o
  -6   4  16        3.16        3.81      0.44 o
  -5   4  16        5.20        6.53      0.38 o
  -4   4  16      138.22      141.32      1.40 o
  -3   4  16       15.18       17.13      0.74 o
  -2   4  16        2.82        2.87      0.59 o
  -1   4  16       22.23       18.69      0.85 o
   0   4  16        1.42        0.75      0.55 o
   1   4  16        0.50        0.48      0.54 o
   2   4  16        0.00        0.03      0.52 o
   3   4  16        0.47        0.07      0.50 o
   4   4  16        0.03        0.29      0.44 o
   5   4  16       32.09       31.00      1.25 o
   6   4  16        2.88        3.86      0.65 o
   7   4  16        1.14        1.02      0.39 o
  -8   5  16        0.10        0.28      0.30 o
  -7   5  16       34.73       34.61      0.94 o
  -6   5  16        8.59        9.35      0.44 o
  -5   5  16        1.07        0.45      0.38 o
  -4   5  16        6.26        6.75      0.41 o
  -3   5  16      147.77      154.99      2.25 o
  -2   5  16        7.22        8.00      0.73 o
  -1   5  16        0.99        1.46      0.52 o
   0   5  16       21.18       19.75      0.81 o
   1   5  16        0.01        0.51      0.76 o
   2   5  16       11.50       11.30      0.67 o
   3   5  16        6.48        5.91      0.53 o
   4   5  16       13.24       13.16      0.63 o
   5   5  16        0.42        0.58      0.56 o
   6   5  16        0.06        0.45      0.40 o
  -6   6  16        0.84        0.51      0.33 o
  -5   6  16       15.96       18.11      0.69 o
  -4   6  16       20.07       21.55      0.88 o
  -3   6  16        0.94        1.08      0.37 o
  -2   6  16        0.01       -0.43      0.61 o
  -1   6  16        4.81        4.36      0.72 o
   0   6  16        2.28        1.08      0.43 o
   1   6  16        0.20        0.45      0.31 o
   2   6  16        0.74        0.68      0.39 o
   3   6  16        0.34        0.34      0.35 o
   4   6  16        4.97        4.68      0.33 o
  -4   7  16        0.17        0.11      0.32 o
  -3   7  16        6.31        7.21      0.54 o
  -2   7  16        1.07        0.72      0.28 o
  -1   7  16        3.72        4.60      0.48 o
   0   7  16        0.16        0.30      0.35 o
   1   7  16        1.21        1.02      0.43 o
   2   7  16        4.16        3.87      0.45 o
  -9   0  17        0.94        0.10      0.55 o
  -7   0  17      135.68      143.28      3.27 o
  -5   0  17      217.89      191.38      1.91 o
  -3   0  17       64.54       62.31      0.79 o
  -1   0  17       46.95       48.50      0.78 o
   1   0  17       76.74       95.37      1.86 o
   3   0  17        0.01       -0.65      0.65 o
   5   0  17       11.47        9.32      0.97 o
   7   0  17        0.14        0.70      0.63 o
 -10   1  17        0.00        0.34      0.31 o
  -9   1  17        0.43        0.34      0.27 o
  -8   1  17        2.83        3.29      0.38 o
  -7   1  17      115.36      105.35      0.92 o
  -6   1  17        7.74        5.79      0.29 o
  -5   1  17        0.94        0.83      0.23 o
  -4   1  17       48.05       44.47      0.47 o
  -3   1  17       95.41       74.49      0.60 o
  -2   1  17        0.44       -0.09      0.23 o
  -1   1  17      140.56      128.72      0.90 o
   0   1  17       14.31       12.87      0.38 o
   1   1  17      635.00      613.60      3.33 o
   2   1  17        2.31        3.37      0.56 o
   3   1  17       19.62       25.53      1.36 o
   4   1  17        2.05        2.02      0.53 o
   5   1  17        1.16        0.41      0.43 o
   6   1  17        2.86        2.24      0.40 o
   7   1  17       38.64       38.30      1.05 o
   8   1  17        1.43        1.24      0.28 o
  -9   2  17       16.03       19.36      0.67 o
  -8   2  17        9.06       12.05      0.40 o
  -7   2  17       83.43       89.56      0.99 o
  -6   2  17        0.16        0.28      0.27 o
  -5   2  17       42.51       43.84      0.63 o
  -4   2  17        9.47        8.38      0.31 o
  -3   2  17      158.36      152.61      0.88 o
  -2   2  17       52.95       48.73      0.66 o
  -1   2  17       16.80       15.68      0.44 o
   0   2  17       14.32       14.71      0.65 o
   1   2  17       13.26       14.84      0.58 o
   2   2  17       21.38       25.79      0.67 o
   3   2  17        2.50        1.47      0.50 o
   4   2  17       14.53       12.56      0.63 o
   5   2  17       15.48       16.21      0.62 o
   6   2  17       11.26        9.26      0.47 o
   7   2  17        5.19        5.16      0.32 o
  -9   3  17        0.72        0.50      0.32 o
  -8   3  17       12.06       13.10      0.41 o
  -7   3  17       34.14       37.28      0.67 o
  -6   3  17        0.54        0.55      0.28 o
  -5   3  17        3.14        2.68      0.29 o
  -4   3  17        0.88        0.69      0.30 o
  -3   3  17       76.58       73.43      0.89 o
  -2   3  17      293.65      273.47      2.52 o
  -1   3  17        8.17        7.57      1.00 o
   0   3  17        2.81        2.61      0.47 o
   1   3  17       62.18       56.31      1.02 o
   2   3  17        7.44        7.71      0.71 o
   3   3  17        0.95        0.28      0.40 o
   4   3  17       44.89       47.15      1.25 o
   5   3  17        0.66        0.55      0.45 o
   6   3  17        0.00        0.05      0.37 o
   7   3  17       14.93       16.05      0.73 o
  -8   4  17        5.61        6.44      0.53 o
  -7   4  17        6.77        8.18      0.72 o
  -6   4  17        5.85        5.52      0.71 o
  -5   4  17       24.06       25.84      0.74 o
  -4   4  17       38.76       39.41      0.76 o
  -3   4  17       36.99       39.16      0.80 o
  -2   4  17       59.36       52.17      1.68 o
  -1   4  17       10.73        9.18      0.71 o
   0   4  17        9.64       10.43      0.72 o
   1   4  17        0.15        0.92      0.50 o
   2   4  17        8.98        9.02      0.66 o
   3   4  17       10.22        9.78      0.80 o
   4   4  17        0.04       -0.37      0.41 o
   5   4  17        4.30        3.02      0.67 o
   6   4  17        3.27        4.29      0.53 o
  -7   5  17        8.06        8.82      0.53 o
  -6   5  17        0.26        0.22      0.28 o
  -5   5  17        1.84        2.46      0.38 o
  -4   5  17        3.46        3.51      0.44 o
  -3   5  17       15.63       17.23      0.50 o
  -2   5  17       57.56       60.54      1.53 o
  -1   5  17        1.94        2.29      0.56 o
   0   5  17       30.40       32.97      1.18 o
   1   5  17        4.98        4.26      0.82 o
   2   5  17        1.54        2.02      0.48 o
   3   5  17       23.26       22.34      0.70 o
   4   5  17       17.78       18.04      0.56 o
   5   5  17        1.10        0.57      0.46 o
  -5   6  17        1.86        1.38      0.36 o
  -4   6  17        0.50        0.52      0.47 o
  -3   6  17        4.77        5.02      0.39 o
  -2   6  17        0.48        0.30      0.38 o
  -1   6  17        2.77        3.41      0.64 o
   0   6  17        0.82        1.16      0.32 o
   1   6  17        0.04        0.28      0.28 o
   2   6  17        0.69        0.63      0.34 o
   3   6  17        0.04       -0.14      0.39 o
  -3   7  17        0.43        0.01      0.28 o
  -2   7  17        3.45        4.22      0.40 o
  -1   7  17        0.88        0.52      0.22 o
   0   7  17       21.32       18.96      0.58 o
  -8   0  18       11.06       13.53      0.55 o
  -6   0  18        3.54        1.41      0.36 o
  -4   0  18      414.25      361.37      2.59 o
  -2   0  18       26.69       26.62      0.63 o
   0   0  18       59.40       61.11      0.88 o
   2   0  18      494.74      519.03     13.70 o
   4   0  18        7.94        5.28      0.94 o
   6   0  18        0.36        0.05      0.68 o
  -9   1  18        0.14        0.34      0.25 o
  -8   1  18       31.17       30.74      0.50 o
  -7   1  18        9.50        9.22      0.42 o
  -6   1  18       49.51       40.59      0.51 o
  -5   1  18        0.64        0.35      0.23 o
  -4   1  18       15.29       15.53      0.34 o
  -3   1  18       20.42       17.56      0.35 o
  -2   1  18      290.09      262.01      1.31 o
  -1   1  18      103.36       98.05      0.77 o
   0   1  18       25.08       26.20      0.49 o
   1   1  18       47.54       45.95      0.83 o
   2   1  18       91.23       82.98      1.30 o
   3   1  18        2.77        3.01      0.52 o
   4   1  18        1.70        2.07      0.45 o
   5   1  18       19.49       18.82      0.75 o
   6   1  18        6.02        8.02      0.57 o
   7   1  18        5.58        4.64      0.42 o
  -9   2  18        2.71        3.89      0.40 o
  -8   2  18       12.12       16.98      0.47 o
  -7   2  18        3.32        4.36      0.41 o
  -6   2  18        8.74        9.39      0.33 o
  -5   2  18        5.75        5.65      0.28 o
  -4   2  18       34.45       31.14      0.43 o
  -3   2  18       46.59       48.51      0.56 o
  -2   2  18      273.65      257.22      1.41 o
  -1   2  18       72.70       72.32      0.87 o
   0   2  18       11.11        9.15      0.70 o
   1   2  18       18.31       19.50      0.98 o
   2   2  18      156.08      160.95      1.72 o
   3   2  18        2.28        2.40      0.49 o
   4   2  18        0.83        0.53      0.41 o
   5   2  18        3.75        4.23      0.43 o
   6   2  18        6.45        4.98      0.45 o
   7   2  18        0.52        0.73      0.43 o
  -8   3  18        4.63        4.00      0.53 o
  -7   3  18       21.15       22.74      0.65 o
  -6   3  18        0.56        0.39      0.26 o
  -5   3  18        4.01        4.33      0.32 o
  -4   3  18        0.23       -0.12      0.28 o
  -3   3  18       10.19        8.77      0.40 o
  -2   3  18       89.40       83.34      1.18 o
  -1   3  18       32.60       28.87      0.97 o
   0   3  18        1.74        1.87      0.47 o
   1   3  18       19.52       18.49      0.67 o
   2   3  18       38.44       38.34      0.83 o
   3   3  18        3.26        3.00      0.59 o
   4   3  18        7.20        7.24      0.60 o
   5   3  18        4.77        4.63      0.49 o
   6   3  18        5.48        6.33      0.40 o
  -8   4  18        2.02        2.36      0.34 o
  -7   4  18        0.03       -0.06      0.45 o
  -6   4  18        7.67        8.88      0.49 o
  -5   4  18        0.43        0.56      0.25 o
  -4   4  18        8.61        7.55      0.43 o
  -3   4  18      104.25      112.29      1.46 o
  -2   4  18       81.07       76.60      1.95 o
  -1   4  18       67.14       68.61      1.91 o
   0   4  18       23.09       23.17      0.87 o
   1   4  18        1.65        1.41      0.51 o
   2   4  18        0.61       -0.13      0.47 o
   3   4  18       17.55       18.25      0.69 o
   4   4  18        0.75        1.05      0.67 o
   5   4  18        5.67        5.38      0.63 o
   6   4  18        0.57        0.13      0.33 o
  -6   5  18        6.12        7.70      0.50 o
  -5   5  18        7.72        8.52      0.40 o
  -4   5  18        0.61        0.23      0.27 o
  -3   5  18        8.15        6.92      0.88 o
  -2   5  18        5.14        5.83      0.52 o
  -1   5  18        0.61        0.41      0.65 o
   0   5  18       10.99       10.82      0.64 o
   1   5  18        8.36        8.32      0.56 o
   2   5  18       22.65       22.55      0.71 o
   3   5  18        0.01       -0.08      0.37 o
   4   5  18       12.85       11.61      0.66 o
   5   5  18        0.08        0.12      0.31 o
  -4   6  18        0.03        0.34      0.36 o
  -3   6  18        1.32        1.48      0.42 o
  -2   6  18        9.01        9.04      0.44 o
  -1   6  18        4.71        3.95      0.39 o
   0   6  18        3.98        3.86      0.55 o
   1   6  18        3.88        3.68      0.31 o
   2   6  18        3.10        2.74      0.38 o
   3   6  18        8.86        6.44      0.37 o
  -9   0  19       17.22       16.05      0.64 o
  -7   0  19       99.61       90.65      1.25 o
  -5   0  19        1.63        1.49      0.32 o
  -3   0  19       36.34       28.32      0.59 o
  -1   0  19        3.99        5.27      0.42 o
   1   0  19        0.02        1.07      0.60 o
   3   0  19        0.08        0.06      0.86 o
   5   0  19       17.48       19.35      1.15 o
   7   0  19        5.53        6.99      0.54 o
  -9   1  19        1.01        2.07      0.38 o
  -8   1  19       10.42       11.78      0.42 o
  -7   1  19       29.75       26.68      0.53 o
  -6   1  19        1.50        1.74      0.31 o
  -5   1  19        0.37        0.57      0.24 o
  -4   1  19        0.00        0.20      0.23 o
  -3   1  19       71.82       62.12      0.63 o
  -2   1  19        1.18        0.86      0.26 o
  -1   1  19       11.29       12.68      0.37 o
   0   1  19       14.80       14.21      0.44 o
   1   1  19      652.50      638.19      3.39 o
   2   1  19       13.04       12.24      0.73 o
   3   1  19        2.02        2.72      0.48 o
   4   1  19        0.14        0.43      0.40 o
   5   1  19        3.27        3.90      0.39 o
   6   1  19        7.90        8.57      0.82 o
   7   1  19       16.14       19.62      0.68 o
  -8   2  19        8.81        9.36      0.43 o
  -7   2  19       65.36       67.81      0.83 o
  -6   2  19        2.15        2.85      0.28 o
  -5   2  19       36.08       32.59      0.45 o
  -4   2  19       13.76       14.71      0.38 o
  -3   2  19        4.30        4.51      0.34 o
  -2   2  19        2.56        1.96      0.34 o
  -1   2  19       29.79       28.78      0.70 o
   0   2  19       20.87       21.04      0.62 o
   1   2  19       13.17       16.47      0.57 o
   2   2  19       38.04       33.54      0.69 o
   3   2  19        0.18        0.18      0.40 o
   4   2  19        0.08        0.45      0.39 o
   5   2  19       21.45       23.53      0.57 o
   6   2  19        0.87        1.38      0.28 o
  -8   3  19        7.41        7.27      0.47 o
  -7   3  19        1.15        2.04      0.53 o
  -6   3  19        3.07        3.97      0.35 o
  -5   3  19       25.00       23.95      0.61 o
  -4   3  19        3.03        3.21      0.31 o
  -3   3  19       89.29       82.58      0.98 o
  -2   3  19        2.25        2.57      0.33 o
  -1   3  19        3.13        5.02      0.47 o
   0   3  19        0.66        0.46      0.55 o
   1   3  19      171.26      169.24      1.99 o
   2   3  19        2.28        2.05      0.53 o
   3   3  19       22.13       24.10      0.66 o
   4   3  19        0.35        0.44      0.42 o
   5   3  19        0.13       -0.08      0.36 o
   6   3  19        0.09        0.10      0.30 o
  -7   4  19       17.56       20.21      0.66 o
  -6   4  19        3.16        4.05      0.54 o
  -5   4  19       13.10       12.05      0.34 o
  -4   4  19        0.00        0.04      0.31 o
  -3   4  19       15.56       17.12      0.53 o
  -2   4  19       41.84       45.82      1.63 o
  -1   4  19        5.64        5.60      0.86 o
   0   4  19        6.39        6.96      0.93 o
   1   4  19        0.34       -0.11      0.84 o
   2   4  19       11.98       10.72      0.96 o
   3   4  19        1.10        0.63      0.63 o
   4   4  19        0.00       -0.18      0.50 o
   5   4  19        4.35        4.10      0.47 o
  -5   5  19       13.44       13.06      0.69 o
  -4   5  19        2.93        3.47      0.37 o
  -3   5  19       15.70       15.24      0.52 o
  -2   5  19        0.25        0.39      0.36 o
  -1   5  19        0.19        0.07      0.39 o
   0   5  19        6.09        6.14      0.74 o
   1   5  19        4.96        5.11      0.70 o
   2   5  19        0.40        0.41      0.55 o
   3   5  19       17.72       18.93      0.51 o
   4   5  19        5.45        4.74      0.43 o
  -3   6  19        2.40        1.89      0.38 o
  -2   6  19        0.00        0.11      0.26 o
  -1   6  19        0.04        0.13      0.27 o
   0   6  19        0.48        0.46      0.27 o
   1   6  19        1.22        1.04      0.38 o
  -8   0  20       32.51       32.59      0.81 o
  -6   0  20        5.18        6.50      0.55 o
  -4   0  20        0.35        0.03      0.35 o
  -2   0  20       67.10       60.49      0.87 o
   0   0  20       12.50        9.79      0.56 o
   2   0  20       16.32       13.64      0.72 o
   4   0  20        2.86        3.00      0.81 o
   6   0  20        9.13        9.63      0.70 o
  -8   1  20        4.59        3.03      0.46 o
  -7   1  20       12.48       14.17      0.39 o
  -6   1  20       18.35       15.58      0.41 o
  -5   1  20        2.27        2.09      0.23 o
  -4   1  20      104.14       96.91      0.78 o
  -3   1  20        1.08        0.77      0.27 o
  -2   1  20        5.66        4.99      0.29 o
  -1   1  20        0.11        0.44      0.26 o
   0   1  20       59.16       58.18      0.90 o
   1   1  20       21.49       20.98      0.69 o
   2   1  20        1.66        1.52      0.44 o
   3   1  20        0.00       -0.29      0.40 o
   4   1  20        0.01        0.06      0.36 o
   5   1  20        2.61        2.60      0.51 o
   6   1  20        8.58       11.51      0.45 o
  -8   2  20       18.06       21.79      0.63 o
  -7   2  20        0.52        0.12      0.51 o
  -6   2  20       12.18       14.23      0.60 o
  -5   2  20        4.15        4.14      0.31 o
  -4   2  20        8.85        8.08      0.35 o
  -3   2  20        0.42        0.50      0.30 o
  -2   2  20        0.62        0.18      0.31 o
  -1   2  20        0.20        0.09      0.33 o
   0   2  20       84.58       80.35      1.33 o
   1   2  20        0.90        0.73      0.36 o
   2   2  20        0.22        0.52      0.33 o
   3   2  20        0.03       -0.05      0.39 o
   4   2  20        1.68        1.79      0.36 o
   5   2  20        0.93        0.98      0.28 o
   6   2  20        6.43        6.11      0.44 o
  -7   3  20       54.47       71.15      1.18 o
  -6   3  20        8.66        9.06      0.65 o
  -5   3  20        0.14        0.24      0.32 o
  -4   3  20        0.50        0.05      0.30 o
  -3   3  20       31.72       32.66      0.54 o
  -2   3  20       48.53       52.72      0.77 o
  -1   3  20       42.79       44.49      0.86 o
   0   3  20       21.40       21.23      0.66 o
   1   3  20       42.91       41.55      0.80 o
   2   3  20       24.76       25.62      0.64 o
   3   3  20        1.54        1.40      0.45 o
   4   3  20        2.89        2.34      0.39 o
   5   3  20        2.72        2.15      0.41 o
  -6   4  20       15.37       15.88      0.61 o
  -5   4  20       18.62       19.43      0.34 o
  -4   4  20        0.16       -0.05      0.27 o
  -3   4  20        3.99        2.85      0.32 o
  -2   4  20       19.06       19.45      0.71 o
  -1   4  20       22.83       22.89      0.78 o
   0   4  20        0.13       -0.34      0.46 o
   1   4  20        6.29        5.77      0.54 o
   2   4  20        0.34        0.13      0.37 o
   3   4  20        0.43        0.44      0.32 o
   4   4  20        1.59        1.39      0.45 o
  -4   5  20        1.39        1.40      0.26 o
  -3   5  20        0.84        0.70      0.25 o
  -2   5  20        9.41       11.40      0.73 o
  -1   5  20        6.88        6.79      0.45 o
   0   5  20        2.59        2.83      0.39 o
   1   5  20       18.73       17.12      0.53 o
   2   5  20       13.88       14.84      0.44 o
   3   5  20        7.75        7.57      0.45 o
  -7   0  21       21.90       26.10      0.85 o
  -5   0  21        0.00       -0.11      0.37 o
  -3   0  21       90.18       88.54      0.98 o
  -1   0  21        0.02        0.32      0.35 o
   1   0  21       77.04       85.82      4.49 o
   3   0  21        0.00       -0.38      0.73 o
   5   0  21       10.24       12.53      0.76 o
  -7   1  21        5.92       11.21      0.66 o
  -6   1  21        0.00        0.00      0.37 o
  -5   1  21        4.26        2.95      0.31 o
  -4   1  21       11.10       11.53      0.34 o
  -3   1  21      110.15      108.61      0.80 o
  -2   1  21        0.75        0.25      0.27 o
  -1   1  21      107.95      112.11      1.29 o
   0   1  21       24.57       24.65      0.62 o
   1   1  21        0.01        0.15      0.34 o
   2   1  21        0.73        0.94      0.41 o
   3   1  21       15.51       14.19      0.54 o
   4   1  21        0.00       -0.19      0.44 o
   5   1  21        2.19        0.38      0.34 o
  -7   2  21       30.81       39.62      0.91 o
  -6   2  21        0.01        0.12      0.46 o
  -5   2  21        1.76        1.36      0.35 o
  -4   2  21        1.39        1.43      0.29 o
  -3   2  21       37.63       37.33      0.59 o
  -2   2  21       13.35       14.44      0.43 o
  -1   2  21        1.22        1.96      0.39 o
   0   2  21        1.93        1.51      0.38 o
   1   2  21        9.14        8.18      0.43 o
   2   2  21       15.91       14.35      0.56 o
   3   2  21        3.24        3.22      0.38 o
   4   2  21        0.02       -0.08      0.27 o
   5   2  21        2.17        2.37      0.41 o
  -6   3  21        0.01       -0.01      0.40 o
  -5   3  21        6.29        5.95      0.52 o
  -4   3  21        2.54        3.82      0.36 o
  -3   3  21        5.49        5.28      0.34 o
  -2   3  21       97.91       97.95      1.09 o
  -1   3  21      146.55      150.30      1.78 o
   0   3  21      219.14      231.34      2.70 o
   1   3  21       55.60       60.26      0.84 o
   2   3  21        4.45        4.95      0.36 o
   3   3  21        0.01        0.09      0.36 o
   4   3  21        0.30       -0.08      0.40 o
  -5   4  21        4.18        3.22      0.38 o
  -4   4  21        0.06       -0.03      0.20 o
  -3   4  21        0.05       -0.08      0.37 o
  -2   4  21        0.38        0.29      0.40 o
  -1   4  21       13.90       13.68      0.60 o
   0   4  21       10.07       10.79      0.56 o
   1   4  21        9.74        9.09      0.50 o
   2   4  21        2.20        2.51      0.33 o
   3   4  21        0.33        0.11      0.42 o
  -3   5  21       12.04       11.69      0.35 o
  -2   5  21        7.96        6.93      0.36 o
  -1   5  21        0.64        0.47      0.27 o
   0   5  21       25.04       23.60      1.14 o
   1   5  21       17.30       17.94      0.41 o
  -6   0  22        3.26        1.07      0.54 o
  -4   0  22        4.07        4.76      0.41 o
  -2   0  22        5.66        5.00      0.39 o
   0   0  22       32.57       38.14      0.81 o
   2   0  22        1.83        1.71      0.74 o
   4   0  22        0.49        1.01      0.53 o
  -7   1  22        0.39        0.23      0.35 o
  -6   1  22        6.06        5.04      0.58 o
  -5   1  22        0.81        1.89      0.48 o
  -4   1  22       15.49       14.87      0.38 o
  -3   1  22       27.57       29.62      0.47 o
  -2   1  22        0.16       -0.12      0.26 o
  -1   1  22       21.05       21.83      0.57 o
   0   1  22        0.03       -0.13      0.33 o
   1   1  22       32.21       33.03      0.74 o
   2   1  22        0.96        1.12      0.34 o
   3   1  22       10.67       10.53      0.41 o
   4   1  22        2.35        1.96      0.37 o
   5   1  22        0.00       -0.21      0.32 o
  -6   2  22        4.76        4.74      0.51 o
  -5   2  22        0.46        0.49      0.37 o
  -4   2  22        1.51        1.20      0.27 o
  -3   2  22        2.21        1.19      0.28 o
  -2   2  22        4.92        5.33      0.40 o
  -1   2  22       67.68       69.66      1.03 o
   0   2  22        3.84        4.41      0.37 o
   1   2  22       57.93       61.90      0.72 o
   2   2  22        0.48        0.04      0.33 o
   3   2  22        0.00       -0.04      0.27 o
   4   2  22        0.11        0.09      0.37 o
  -5   3  22        6.37        8.40      0.52 o
  -4   3  22        5.70        4.97      0.32 o
  -3   3  22       11.76       14.11      0.36 o
  -2   3  22        2.97        3.86      0.37 o
  -1   3  22        8.04        9.74      0.44 o
   0   3  22        6.56        6.71      0.39 o
   1   3  22        0.85        1.19      0.29 o
   2   3  22        2.80        2.70      0.36 o
   3   3  22       12.24       11.79      0.57 o
  -4   4  22        0.98        0.71      0.34 o
  -3   4  22        1.12        0.58      0.30 o
  -2   4  22        2.94        2.63      0.36 o
  -1   4  22       40.69       39.32      0.71 o
   0   4  22        0.84        1.25      0.33 o
   1   4  22       14.81       16.17      0.45 o
   2   4  22        2.64        3.40      0.39 o
  -5   0  23        1.96        2.09      0.53 o
  -3   0  23        2.20        1.42      0.42 o
  -1   0  23        0.94        2.21      0.43 o
   1   0  23        2.76        2.20      0.70 o
   3   0  23       18.61       20.38      0.83 o
  -6   1  23        0.16        0.07      0.35 o
  -5   1  23        7.97       10.23      0.62 o
  -4   1  23        0.86        1.25      0.29 o
  -3   1  23        9.17       11.46      0.37 o
  -2   1  23        8.65        9.35      0.41 o
  -1   1  23        1.14        1.13      0.31 o
   0   1  23       19.65       19.84      0.50 o
   1   1  23        3.10        4.45      0.38 o
   2   1  23        3.64        3.61      0.32 o
   3   1  23        2.22        1.74      0.33 o
   4   1  23        2.40        1.38      0.34 o
  -5   2  23        1.62        1.52      0.39 o
  -4   2  23        2.07        1.60      0.35 o
  -3   2  23       12.52       10.90      0.32 o
  -2   2  23        4.21        3.07      0.31 o
  -1   2  23        9.91       11.81      0.39 o
   0   2  23        4.07        4.80      0.31 o
   1   2  23        4.94        5.08      0.27 o
   2   2  23        0.97        0.52      0.25 o
   3   2  23        6.85        5.64      0.44 o
  -4   3  23        7.57        9.78      0.55 o
  -3   3  23        0.02        0.00      0.32 o
  -2   3  23       10.43       10.21      0.55 o
  -1   3  23        3.82        3.85      0.30 o
   0   3  23        6.48        5.11      0.30 o
   1   3  23        0.04        0.27      0.28 o
   2   3  23        7.26        8.31      0.47 o
  -2   4  23        7.09        8.69      0.29 o
  -1   4  23        3.69        2.82      0.27 o
   0   4  23        4.61        3.72      0.35 o
  -4   0  24       58.67       64.84      1.30 o
  -2   0  24       29.09       32.96      0.67 o
   0   0  24        2.09        1.77      0.59 o
   2   0  24        0.31       -0.05      0.41 o
  -4   1  24        1.82        2.87      0.47 o
  -3   1  24        0.03        0.32      0.29 o
  -2   1  24       16.66       17.33      0.46 o
  -1   1  24        0.44        0.33      0.29 o
   0   1  24        0.46        1.12      0.27 o
   1   1  24        3.00        3.18      0.26 o
   2   1  24       12.57       13.45      0.42 o
  -4   2  24       18.22       17.59      0.62 o
  -3   2  24        0.01       -0.11      0.29 o
  -2   2  24        2.90        2.79      0.24 o
  -1   2  24        0.16       -0.16      0.22 o
   0   2  24       45.82       41.91      0.51 o
   1   2  24        4.68        5.63      0.31 o
  -2   3  24        0.02       -0.05      0.23 o
  -1   3  24        0.62        0.89      0.24 o
   0   3  24        0.43        0.91      0.31 o
  -3   0  25        2.99        2.97      0.43 o
  -1   0  25        2.30        3.18      0.48 o
   1   0  25       11.31       11.25      0.50 o
  -2   1  25        4.93        5.53      0.32 o
  -1   1  25        0.44        0.86      0.26 o
   0   1  25        3.83        4.48      0.45 o
 
